# Supplementary material for: Identification of Chilling-Responsive Genes in Litchi chinensis by Transcriptomic Analysis Underlying Phytohormones and Antioxidant Systems
Source: Int J Mol Sci. 2022 Jul 29;23(15):8424. doi: 10.3390/ijms23158424 (PMC9369065; doi:10.3390/ijms23158424)
Supplement: Supplementary file 1 [file ijms-23-08424-s001.zip]

Archive with 7 entries (7 files):
- Supplementary Figures S1 to S4.pdf
- Table S1 Ten top enriched GO terms of the DEGs in biological process (BP), cellular component (CC), and molecular function (MF) ontologies..xls
- Table S2 The expression profiles of the ABA-, IAA-, CTK-,  JA-ú1⁄4SA-, ETH-, BR-, GA-, and SL-DEGs.xls
- Table S3 The expression profiles of the AO-CRGs.xls
- Table S4 Total effects and Bootstrapping analysis in PLS-SEM for each model..xls
- Table S5 PLS-SEM results quality criteria..xls
- Table S6 Primer sequences of the reference gene and candidate genes for qRT-PCR..xls
