# Supplementary material for: Identification of Chilling-Responsive Genes in Litchi chinensis by Transcriptomic Analysis Underlying Phytohormones and Antioxidant Systems
Source: Int J Mol Sci. 2022 Jul 29;23(15):8424. doi: 10.3390/ijms23158424 (PMC9369065; doi:10.3390/ijms23158424)
Supplement: Supplementary file 1 [file ijms-23-08424-s001.zip › Table S1 Ten top enriched GO terms of the DEGs in biological process (BP), cellular component (CC), and molecular function (MF) ontologies..xls]

## Sheet: Supplementary 
Table S1 Ten top enriched GO terms of the DEGs in biological process (BP), cellular component (CC), and molecular function (MF) ontologies.
Ontology	C0d vs L4d			C0d vs L8d			C0d vs L12d
	Term	No.of DEGs	No.of DEGs	Term	No.of DEGs	No.of DEGs	Term	No.of DEGs	No.of DEGs
BP	metabolic process	15013	1269	metabolic process	15013	2521	metabolic process	15013	2504
BP	cellular process	13433	1155	cellular process	13433	2343	cellular process	13433	2345
BP	single-organism process	9735	732	single-organism process	9735	1544	single-organism process	9735	1466
BP	biological regulation	4369	436	biological regulation	4369	878	biological regulation	4369	829
BP	response to stimulus	3271	290	response to stimulus	3271	589	response to stimulus	3271	583
BP	localization	3730	243	localization	3730	550	localization	3730	518
BP	cellular component organization or biogenesis	2338	179	cellular component organization or biogenesis	2338	396	cellular component organization or biogenesis	2338	413
BP	signaling	1014	107	signaling	1014	200	multicellular organismal process	918	207
BP	multicellular organismal process	918	96	multicellular organismal process	918	187	signaling	1014	188
BP	developmental process	954	76	developmental process	954	174	developmental process	954	185
CC	membrane	9479	966	membrane	9479	1844	cell	10133	1801
CC	membrane part	8287	878	cell	10133	1788	cell part	10132	1801
CC	cell	10133	838	cell part	10132	1788	membrane	9479	1766
CC	cell part	10132	838	membrane part	8287	1643	membrane part	8287	1562
CC	organelle	7844	639	organelle	7844	1367	organelle	7844	1397
CC	organelle part	3481	229	organelle part	3481	520	organelle part	3481	548
CC	macromolecular complex	3639	179	macromolecular complex	3639	428	macromolecular complex	3639	510
CC	membrane-enclosed lumen	927	67	membrane-enclosed lumen	927	144	membrane-enclosed lumen	927	161
CC	cell junction	321	34	extracellular region	419	51	extracellular region	419	60
CC	symplast	312	31	cell junction	321	46	other organism	270	51
MF	binding	15795	1444	binding	15795	2914	binding	15795	2886
MF	catalytic activity	14343	1245	catalytic activity	14343	2542	catalytic activity	14343	2469
MF	transporter activity	2192	142	transporter activity	2192	299	transporter activity	2192	283
MF	nucleic acid binding transcription factor activity	748	104	nucleic acid binding transcription factor activity	748	171	nucleic acid binding transcription factor activity	748	145
MF	molecular function regulator	468	36	structural molecule activity	1102	79	structural molecule activity	1102	124
MF	structural molecule activity	1102	31	molecular function regulator	468	69	molecular function regulator	468	74
MF	signal transducer activity	173	26	signal transducer activity	173	43	signal transducer activity	173	38
MF	molecular transducer activity	153	26	molecular transducer activity	153	41	electron carrier activity	265	38
MF	electron carrier activity	265	13	electron carrier activity	265	35	molecular transducer activity	153	36
MF	transcription factor activity, protein binding	98	10	antioxidant activity	339	31	antioxidant activity	339	35
