# Supplementary material for: Identification of Chilling-Responsive Genes in Litchi chinensis by Transcriptomic Analysis Underlying Phytohormones and Antioxidant Systems
Source: Int J Mol Sci. 2022 Jul 29;23(15):8424. doi: 10.3390/ijms23158424 (PMC9369065; doi:10.3390/ijms23158424)
Supplement: Supplementary file 1 [file ijms-23-08424-s001.zip › Table S2 The expression profiles of the ABA-, IAA-, CTK-, JA-ú1⁄4SA-, ETH-, BR-, GA-, and SL-DEGs.xls]

## Sheet: all
Table S2 The expression profiles of the ABA-, IAA-, CTK-, JA-，SA-, ETH-, BR-, GA-, and SL-DEGs
ABA-DEGs	FPKM
#ID	C0d	L4d	L8d	L12d	Swissprot_annotation
c122530.graph_c1 RPN10	50.89	80.5	91.1	124.59	26S proteasome non-ATPase regulatory subunit 4 homolog OS=Arabidopsis thaliana OX=3702 GN=RPN10 PE=1 SV=1
c121467.graph_c0 ABCC2	90.51	143.39	88.38	109.53	ABC transporter C family member 2 OS=Arabidopsis thaliana OX=3702 GN=ABCC2 PE=1 SV=2
c117044.graph_c0 PED1	38.09	28.92	14.21	17.5	3-ketoacyl-CoA thiolase 2, peroxisomal OS=Arabidopsis thaliana OX=3702 GN=PED1 PE=1 SV=2
c106358.graph_c0 PYL1	5.83	7.18	1.3	1.56	Abscisic acid receptor PYL1 OS=Arabidopsis thaliana OX=3702 GN=PYL1 PE=1 SV=1
c115905.graph_c0 PYL2	4.03	2.25	2.7	1.64	Abscisic acid receptor PYL2 OS=Arabidopsis thaliana OX=3702 GN=PYL2 PE=1 SV=1
c118005.graph_c0 PYL3	30.83	133.08	100.54	116.33	Abscisic acid receptor PYL3 OS=Oryza sativa subsp. japonica OX=39947 GN=PYL3 PE=1 SV=1
c112007.graph_c0 PYL4	19.95	108.72	69.6	36.24	Abscisic acid receptor PYL4 OS=Arabidopsis thaliana OX=3702 GN=PYL4 PE=1 SV=1
c105941.graph_c0 PYL8	89.18	59.93	42.5	47.08	Abscisic acid receptor PYL8 OS=Arabidopsis thaliana OX=3702 GN=PYL8 PE=1 SV=1
c121123.graph_c0 CPK13	171.75	154.83	68.93	64.12	Calcium-dependent protein kinase 13 OS=Arabidopsis thaliana OX=3702 GN=CPK13 PE=1 SV=2
c121192.graph_c2 CPK7	40.08	58.85	88.69	63.32	Calcium-dependent protein kinase 7 OS=Arabidopsis thaliana OX=3702 GN=CPK7 PE=2 SV=1
c114475.graph_c0 AIP2	12.01	16.7	45.23	44.58	E3 ubiquitin-protein ligase AIP2 OS=Arabidopsis thaliana OX=3702 GN=AIP2 PE=1 SV=1
c118617.graph_c1 CHIP	16.25	16.22	12.79	15.8	E3 ubiquitin-protein ligase CHIP OS=Arabidopsis thaliana OX=3702 GN=CHIP PE=1 SV=1
c105931.graph_c0 RGLG2	3.98	8.88	112.19	56.66	E3 ubiquitin-protein ligase RGLG2 OS=Arabidopsis thaliana OX=3702 GN=RGLG2 PE=1 SV=1
c123520.graph_c1 RGLG2	32.77	50.93	385.69	248.63	E3 ubiquitin-protein ligase RGLG2 OS=Arabidopsis thaliana OX=3702 GN=RGLG2 PE=1 SV=1
c114298.graph_c0 At1g61340	11.09	20.85	72.27	36.49	F-box protein At1g61340 OS=Arabidopsis thaliana OX=3702 GN=At1g61340 PE=2 SV=1
c118210.graph_c0 FBW2	10.44	31.57	18.94	20.12	F-box protein FBW2 OS=Arabidopsis thaliana OX=3702 GN=FBW2 PE=1 SV=1
c119150.graph_c0 GRDP1	41.13	58.94	50.37	57.45	Glycine-rich domain-containing protein 1 OS=Arabidopsis thaliana OX=3702 GN=GRDP1 PE=2 SV=1
c112053.graph_c0 ELD1	15.1	7.53	8.62	9.51	Glycosyltransferase-like KOBITO 1 OS=Arabidopsis thaliana OX=3702 GN=ELD1 PE=1 SV=1
c112053.graph_c1 ELD1	10.89	5.93	7.1	6.25	Glycosyltransferase-like KOBITO 1 OS=Arabidopsis thaliana OX=3702 GN=ELD1 PE=1 SV=1
c106409.graph_c0 At2g45640	7.71	5.12	7.79	14.51	Histone deacetylase complex subunit SAP18 OS=Arabidopsis thaliana OX=3702 GN=At2g45640 PE=1 SV=1
c109346.graph_c0 At2g45640	43.31	61.27	70.41	111.02	Histone deacetylase complex subunit SAP18 OS=Arabidopsis thaliana OX=3702 GN=At2g45640 PE=1 SV=1
c116176.graph_c0 LTI65	4.01	1.07	19.74	16.45	Low-temperature-induced 65 kDa protein OS=Arabidopsis thaliana OX=3702 GN=LTI65 PE=2 SV=2
c116724.graph_c0 MED10B	27.41	24.25	36.95	35.04	Mediator of RNA polymerase II transcription subunit 10b OS=Arabidopsis thaliana OX=3702 GN=MED10B PE=1 SV=1
c112618.graph_c0 MED18	14.95	8.22	8.18	11.29	Mediator of RNA polymerase II transcription subunit 18 OS=Arabidopsis thaliana OX=3702 GN=MED18 PE=1 SV=1
c117477.graph_c0 MAP1D	30.88	27.74	17.93	21.2	Methionine aminopeptidase 1D, chloroplastic/mitochondrial OS=Arabidopsis thaliana OX=3702 GN=MAP1D PE=1 SV=1
c112780.graph_c0 MIF3	8.55	4.43	5.37	7.21	Mini zinc finger protein 3 OS=Arabidopsis thaliana OX=3702 GN=MIF3 PE=1 SV=1
c115149.graph_c0 MPK2	17.1	8.92	5.41	5.15	Mitogen-activated protein kinase 2 OS=Oryza sativa subsp. japonica OX=39947 GN=MPK2 PE=2 SV=1
c115149.graph_c1 MPK2	10.31	5.8	4.42	3.78	Mitogen-activated protein kinase 2 OS=Oryza sativa subsp. japonica OX=39947 GN=MPK2 PE=2 SV=1
c122552.graph_c0 MKK3	25.69	25.91	31.85	28.02	Mitogen-activated protein kinase kinase 3 OS=Arabidopsis thaliana OX=3702 GN=MKK3 PE=1 SV=1
c118889.graph_c0 AFP2	3.71	20.33	6.08	8.83	Ninja-family protein AFP2 OS=Arabidopsis thaliana OX=3702 GN=AFP2 PE=1 SV=1
c120484.graph_c0 AFP3	16.76	14.28	4.05	3.03	Ninja-family protein AFP3 OS=Arabidopsis thaliana OX=3702 GN=AFP3 PE=1 SV=1
c124048.graph_c3 At1g51965	3.3	4.61	5.38	6.26	Pentatricopeptide repeat-containing protein At1g51965, mitochondrial OS=Arabidopsis thaliana OX=3702 GN=At1g51965 PE=2 SV=1
c122772.graph_c2 PLC2	22.11	14.87	6.95	9.29	Phosphoinositide phospholipase C 2 OS=Arabidopsis thaliana OX=3702 GN=PLC2 PE=1 SV=1
c117641.graph_c0 PLC7	3.55	2.08	1.73	1.16	Phosphoinositide phospholipase C 7 OS=Arabidopsis thaliana OX=3702 GN=PLC7 PE=1 SV=1
c116576.graph_c0 LOG2	29.11	27.2	28.55	29.22	Probable E3 ubiquitin-protein ligase LOG2 OS=Arabidopsis thaliana OX=3702 GN=LOG2 PE=1 SV=1
c114598.graph_c0 HSP26-A	139.46	259.87	1262.66	698.35	Probable glutathione S-transferase OS=Glycine max OX=3847 GN=HSP26-A PE=2 SV=1
c115913.graph_c0 At2g30020	15.26	36.53	172.75	106.37	Probable protein phosphatase 2C 25 OS=Arabidopsis thaliana OX=3702 GN=At2g30020 PE=1 SV=1
c105059.graph_c1 Os01g0846300	18.17	16.94	28.64	16.34	Probable protein phosphatase 2C 9 OS=Oryza sativa subsp. japonica OX=39947 GN=Os01g0846300 PE=2 SV=1
c112905.graph_c1 ABA4	7.07	4.86	7.02	13.1	Protein ABA DEFICIENT 4, chloroplastic OS=Arabidopsis thaliana OX=3702 GN=ABA4 PE=2 SV=1
c102109.graph_c0 CAR10	86.48	68.25	70.99	79.09	Protein C2-DOMAIN ABA-RELATED 10 OS=Arabidopsis thaliana OX=3702 GN=CAR10 PE=2 SV=1
c117019.graph_c2 IQD32	46.84	24.24	16.36	16.45	Protein IQ-DOMAIN 32 OS=Arabidopsis thaliana OX=3702 GN=IQD32 PE=1 SV=3
c123320.graph_c0 RVE4	58.02	144.33	67.29	83.08	Protein REVEILLE 4 OS=Arabidopsis thaliana OX=3702 GN=RVE4 PE=1 SV=1
c119655.graph_c0 RVE6	64.51	123.85	132.71	191.28	Protein REVEILLE 6 OS=Arabidopsis thaliana OX=3702 GN=RVE6 PE=2 SV=1
c123423.graph_c0 SGT1	19.26	23.93	29.64	40.72	Protein SGT1 homolog OS=Oryza sativa subsp. japonica OX=39947 GN=SGT1 PE=1 SV=1
c118554.graph_c1 SHW1	11.25	6.97	4	5.23	Protein SHORT HYPOCOTYL IN WHITE LIGHT 1 OS=Arabidopsis thaliana OX=3702 GN=SHW1 PE=1 SV=1
c121283.graph_c5 TIC	97.76	298.43	302.53	230.04	Protein TIME FOR COFFEE OS=Arabidopsis thaliana OX=3702 GN=TIC PE=1 SV=2
c122901.graph_c0 TSS	134.58	154.8	102.73	173.26	Protein TSS OS=Arabidopsis thaliana OX=3702 GN=TSS PE=1 SV=1
c123835.graph_c2 BHLH112	15.03	10.5	7.85	10.88	Transcription factor bHLH112 OS=Arabidopsis thaliana OX=3702 GN=BHLH112 PE=1 SV=1
c120723.graph_c0 GTE10	12.35	28.05	94.25	46.84	Transcription factor GTE10 OS=Arabidopsis thaliana OX=3702 GN=GTE10 PE=1 SV=2
c119708.graph_c0 SAP12	43.58	33.43	61.44	22.51	Zinc finger AN1 domain-containing stress-associated protein 12 OS=Arabidopsis thaliana OX=3702 GN=SAP12 PE=2 SV=2
c122297.graph_c0 ZFP4	15.99	28.11	6.17	10.01	Zinc finger protein 4 OS=Arabidopsis thaliana OX=3702 GN=ZFP4 PE=2 SV=2
c105887.graph_c1 GIS	18.76	11.94	1.38	2.22	Zinc finger protein GIS OS=Arabidopsis thaliana OX=3702 GN=GIS PE=1 SV=1
c102199.graph_c0 ZAT10	31.34	486.72	514.93	395.59	Zinc finger protein ZAT10 OS=Arabidopsis thaliana OX=3702 GN=ZAT10 PE=2 SV=1
c109989.graph_c0 YY1	18.01	9.48	10.72	10.07	Zinc finger transcription factor YY1 OS=Arabidopsis thaliana OX=3702 GN=YY1 PE=1 SV=1
IAA-DEGs	FPKM
#ID	C0d	L4d	L8d	L12d	Swissprot_annotation
c118476.graph_c1 PIN3	19.44	13.97	2.34	4.1	Auxin efflux carrier component 3 OS=Arabidopsis thaliana OX=3702 GN=PIN3 PE=1 SV=1
c120038.graph_c0 ARF1	3.54	1.3	1.81	2.06	Auxin response factor 1 OS=Arabidopsis thaliana OX=3702 GN=ARF1 PE=1 SV=2
c119500.graph_c0 ARF1	12.92	2.72	2.2	1.23	Auxin response factor 1 OS=Arabidopsis thaliana OX=3702 GN=ARF1 PE=1 SV=2
c106299.graph_c0 ARF1	17.79	25.54	18.95	25.01	Auxin response factor 1 OS=Arabidopsis thaliana OX=3702 GN=ARF1 PE=1 SV=2
c124586.graph_c0 ARF1	60.73	54.37	49.23	53.43	Auxin response factor 1 OS=Arabidopsis thaliana OX=3702 GN=ARF1 PE=1 SV=2
c119634.graph_c0 ARF10	54.92	51.67	18.49	16.99	Auxin response factor 10 OS=Arabidopsis thaliana OX=3702 GN=ARF10 PE=1 SV=1
c118437.graph_c0 ARF11	22.4	9.44	3.36	5.09	Auxin response factor 11 OS=Arabidopsis thaliana OX=3702 GN=ARF11 PE=2 SV=3
c115122.graph_c3 ARF12	11.18	13.19	8.41	8.48	Auxin response factor 12 OS=Oryza sativa subsp. indica OX=39946 GN=ARF12 PE=3 SV=1
c119377.graph_c1 ARF17	8.5	23.27	19.7	22.52	Auxin response factor 17 OS=Arabidopsis thaliana OX=3702 GN=ARF17 PE=2 SV=1
c122404.graph_c1 ARF18	32.12	29.86	12.22	24.91	Auxin response factor 18 OS=Oryza sativa subsp. japonica OX=39947 GN=ARF18 PE=2 SV=1
c118693.graph_c0 ARF19	19.08	24.47	9.57	10.01	Auxin response factor 19 OS=Oryza sativa subsp. japonica OX=39947 GN=ARF19 PE=2 SV=2
c121696.graph_c0 ARF2A	105.24	161.94	170.21	146.88	Auxin response factor 2A OS=Solanum lycopersicum OX=4081 GN=ARF2A PE=1 SV=1
c119959.graph_c2 ARF3	109.65	177.87	108.76	104.86	Auxin response factor 3 OS=Arabidopsis thaliana OX=3702 GN=ARF3 PE=1 SV=2
c123310.graph_c1 ARF5	5.66	27.94	88.93	53.98	Auxin response factor 5 OS=Arabidopsis thaliana OX=3702 GN=ARF5 PE=1 SV=3
c123402.graph_c0 ARF6	35.75	103.64	82.44	91.1	Auxin response factor 6 OS=Arabidopsis thaliana OX=3702 GN=ARF6 PE=1 SV=2
c117822.graph_c0 ARF6	84.11	249.49	273.72	318.17	Auxin response factor 6 OS=Oryza sativa subsp. indica OX=39946 GN=ARF6 PE=3 SV=1
c119067.graph_c0 ARF7	25.64	86.69	107.12	116.19	Auxin response factor 7 OS=Arabidopsis thaliana OX=3702 GN=ARF7 PE=1 SV=2
c122523.graph_c3 ARF8	3.52	5.87	2.88	4.22	Auxin response factor 8 OS=Arabidopsis thaliana OX=3702 GN=ARF8 PE=1 SV=2
c115122.graph_c0 ARF8	26.35	34.54	24.34	29.01	Auxin response factor 8 OS=Arabidopsis thaliana OX=3702 GN=ARF8 PE=1 SV=2
c110092.graph_c1 ARF9	44.41	75.26	91.64	52.44	Auxin response factor 9 OS=Arabidopsis thaliana OX=3702 GN=ARF9 PE=1 SV=1
c110092.graph_c0 ARF9	67.96	105.59	113	71.58	Auxin response factor 9 OS=Arabidopsis thaliana OX=3702 GN=ARF9 PE=1 SV=1
c118562.graph_c2 AUX28	61.24	43.41	45.49	33.81	Auxin-induced protein AUX28 OS=Glycine max OX=3847 GN=AUX28 PE=2 SV=1
c122007.graph_c4 X10A	2.47	4.54	3.58	4.26	Auxin-induced protein X10A OS=Glycine max OX=3847 PE=2 SV=1
c108694.graph_c1 IAA11	108.41	299.44	280.31	135.48	Auxin-responsive protein IAA11 OS=Arabidopsis thaliana OX=3702 GN=IAA11 PE=1 SV=1
c110274.graph_c0 IAA13	13.41	25.55	17.87	17.72	Auxin-responsive protein IAA13 OS=Arabidopsis thaliana OX=3702 GN=IAA13 PE=1 SV=2
c113328.graph_c0 IAA16	48.41	86.9	23.12	8.25	Auxin-responsive protein IAA16 OS=Arabidopsis thaliana OX=3702 GN=IAA16 PE=1 SV=1
c119303.graph_c3 IAA26	26.07	37.95	27.17	18.2	Auxin-responsive protein IAA26 OS=Arabidopsis thaliana OX=3702 GN=IAA26 PE=1 SV=2
c096932.graph_c0 IAA27	17.61	18.9	3.8	2.64	Auxin-responsive protein IAA27 OS=Arabidopsis thaliana OX=3702 GN=IAA27 PE=1 SV=1
c110767.graph_c2 IAA27	17.59	36.68	17.14	9.92	Auxin-responsive protein IAA27 OS=Arabidopsis thaliana OX=3702 GN=IAA27 PE=1 SV=1
c097307.graph_c0 IAA29	26.05	6.66	8.69	7.38	Auxin-responsive protein IAA29 OS=Arabidopsis thaliana OX=3702 GN=IAA29 PE=1 SV=2
c120458.graph_c2 IAA29	49.72	83.07	78.31	62.63	Auxin-responsive protein IAA29 OS=Arabidopsis thaliana OX=3702 GN=IAA29 PE=1 SV=2
c118692.graph_c1 IAA4	13.54	133.82	73.28	37.62	Auxin-responsive protein IAA4 OS=Arabidopsis thaliana OX=3702 GN=IAA4 PE=1 SV=2
c121714.graph_c2 IAA8	251.57	295.55	84.7	74.36	Auxin-responsive protein IAA8 OS=Arabidopsis thaliana OX=3702 GN=IAA8 PE=1 SV=1
c116253.graph_c2 IAA9	53.86	38.62	27.58	29.81	Auxin-responsive protein IAA9 OS=Arabidopsis thaliana OX=3702 GN=IAA9 PE=1 SV=1
c118593.graph_c0 SAUR32	18.51	8.35	8.42	5.31	Auxin-responsive protein SAUR32 OS=Arabidopsis thaliana OX=3702 GN=SAUR32 PE=2 SV=1
c114550.graph_c0 SAUR32	19.18	8.68	3.96	5.87	Auxin-responsive protein SAUR32 OS=Arabidopsis thaliana OX=3702 GN=SAUR32 PE=2 SV=1
c106094.graph_c0 SAUR36	26.68	13.73	4.01	3.11	Auxin-responsive protein SAUR36 OS=Arabidopsis thaliana OX=3702 GN=SAUR36 PE=2 SV=1
c116240.graph_c0 SAUR36	23.97	24.71	25.73	13.51	Auxin-responsive protein SAUR36 OS=Arabidopsis thaliana OX=3702 GN=SAUR36 PE=2 SV=1
c118037.graph_c0 GH3.1	37.11	8.89	6.59	4.3	Probable indole-3-acetic acid-amido synthetase GH3.1 OS=Arabidopsis thaliana OX=3702 GN=GH3.1 PE=2 SV=1
c122719.graph_c1 AFB2	50.06	78.38	44.19	53.29	Protein AUXIN SIGNALING F-BOX 2 OS=Arabidopsis thaliana OX=3702 GN=AFB2 PE=1 SV=1
CTK-DEGs	FPKM
#ID	C0d	L4d	L8d	L12d	Swissprot_annotation
c122530.graph_c1 RPN10	50.89	80.5	91.1	124.59	26S proteasome non-ATPase regulatory subunit 4 homolog OS=Arabidopsis thaliana OX=3702 GN=RPN10 PE=1 SV=1
c107187.graph_c1 RPL5	50.56	60.44	28.17	38.09	50S ribosomal protein L5, chloroplastic OS=Arabidopsis thaliana OX=3702 GN=RPL5 PE=2 SV=1
c114363.graph_c0 RPL5B	128.1	189.28	119.47	170.98	60S ribosomal protein L5-2 OS=Arabidopsis thaliana OX=3702 GN=RPL5B PE=2 SV=3
c112713.graph_c0 ACR11	199.08	181.16	97.24	87.06	ACT domain-containing protein ACR11 OS=Arabidopsis thaliana OX=3702 GN=ACR11 PE=1 SV=1
c115949.graph_c0 ARP5	28.54	23.01	14.17	20.44	Actin-related protein 5 OS=Arabidopsis thaliana OX=3702 GN=ARP5 PE=1 SV=2
c117310.graph_c0 APT1	44.97	55.98	20.83	33.09	Adenine phosphoribosyltransferase 1, chloroplastic OS=Arabidopsis thaliana OX=3702 GN=APT1 PE=1 SV=2
c122029.graph_c0 CKX6	32.27	17.08	8.15	13.54	Cytokinin dehydrogenase 6 OS=Arabidopsis thaliana OX=3702 GN=CKX6 PE=2 SV=2
c119674.graph_c0 CKX7	10.81	12.85	7.12	3.18	Cytokinin dehydrogenase 7 OS=Arabidopsis thaliana OX=3702 GN=CKX7 PE=1 SV=1
c112977.graph_c1 LOG3	5.51	4.85	1.24	2.26	Cytokinin riboside 5'-monophosphate phosphoribohydrolase LOG3 OS=Arabidopsis thaliana OX=3702 GN=LOG3 PE=1 SV=1
c120505.graph_c2 LOG4	6.68	14.29	19.85	5.69	Cytokinin riboside 5'-monophosphate phosphoribohydrolase LOG4 OS=Arabidopsis thaliana OX=3702 GN=LOG4 PE=1 SV=1
c115140.graph_c0 LOG8	10.63	10.71	10.67	4.33	Cytokinin riboside 5'-monophosphate phosphoribohydrolase LOG8 OS=Arabidopsis thaliana OX=3702 GN=LOG8 PE=1 SV=1
c121187.graph_c2 LOG8	20.05	14.85	14.12	15.3	Cytokinin riboside 5'-monophosphate phosphoribohydrolase LOG8 OS=Arabidopsis thaliana OX=3702 GN=LOG8 PE=1 SV=1
c121469.graph_c0 SUV3	10.1	12.2	22.11	24.11	DExH-box ATP-dependent RNA helicase DExH16, mitochondrial OS=Arabidopsis thaliana OX=3702 GN=SUV3 PE=1 SV=1
c116114.graph_c0 MMS21	20.2	19.31	10.75	14.37	E3 SUMO-protein ligase MMS21 OS=Arabidopsis thaliana OX=3702 GN=MMS21 PE=1 SV=1
c105931.graph_c0 RGLG2	3.98	8.88	112.19	56.66	E3 ubiquitin-protein ligase RGLG2 OS=Arabidopsis thaliana OX=3702 GN=RGLG2 PE=1 SV=1
c123520.graph_c1 RGLG2	32.77	50.93	385.69	248.63	E3 ubiquitin-protein ligase RGLG2 OS=Arabidopsis thaliana OX=3702 GN=RGLG2 PE=1 SV=1
c120216.graph_c1 RGLG4	356.26	338.05	157.98	102.17	E3 ubiquitin-protein ligase RGLG4 OS=Arabidopsis thaliana OX=3702 GN=RGLG4 PE=1 SV=1
c120645.graph_c4 At1g22220	5.72	17.97	9.68	9.63	F-box protein At1g22220 OS=Arabidopsis thaliana OX=3702 GN=At1g22220 PE=2 SV=1
c115067.graph_c1 At1g30200	13.38	15.86	18.88	11.52	F-box protein At1g30200 OS=Arabidopsis thaliana OX=3702 GN=At1g30200 PE=2 SV=1
c121366.graph_c0 At2g44130	16.54	35.2	83.51	71.32	F-box/kelch-repeat protein At2g44130 OS=Arabidopsis thaliana OX=3702 GN=At2g44130 PE=2 SV=2
c119596.graph_c1 SKIP20	15.1	25.85	22.21	37.13	F-box/kelch-repeat protein SKIP20 OS=Arabidopsis thaliana OX=3702 GN=SKIP20 PE=1 SV=1
c113566.graph_c0 At4g29420	6.13	2.83	4.64	2.98	F-box/LRR-repeat protein At4g29420 OS=Arabidopsis thaliana OX=3702 GN=At4g29420 PE=2 SV=1
c114171.graph_c0 GAMMACA1	25.39	24.26	11.83	17.48	Gamma carbonic anhydrase 1, mitochondrial OS=Arabidopsis thaliana OX=3702 GN=GAMMACA1 PE=1 SV=1
c112780.graph_c0 MIF3	8.55	4.43	5.37	7.21	Mini zinc finger protein 3 OS=Arabidopsis thaliana OX=3702 GN=MIF3 PE=1 SV=1
c120165.graph_c2 GLO3	14.86	19.44	9.55	7.36	Peroxisomal (S)-2-hydroxy-acid oxidase GLO3 OS=Oryza sativa subsp. indica OX=39946 GN=GLO3 PE=3 SV=1
c118438.graph_c0 HCF136	205.46	192.27	174.94	196.41	Photosystem II stability/assembly factor HCF136, chloroplastic OS=Arabidopsis thaliana OX=3702 GN=HCF136 PE=1 SV=1
c119947.graph_c2 LOGL6	18.85	25.7	48.98	30.87	Probable cytokinin riboside 5'-monophosphate phosphoribohydrolase LOGL6 OS=Oryza sativa subsp. japonica OX=39947 GN=LOGL6 PE=2 SV=1
c116508.graph_c3 DHAR2	20.36	24.69	15.86	30.45	Probable glutathione S-transferase DHAR2, chloroplastic OS=Oryza sativa subsp. japonica OX=39947 GN=DHAR2 PE=2 SV=1
c114598.graph_c0 HSP26-A	139.46	259.87	1262.66	698.35	Probable glutathione S-transferase OS=Glycine max OX=3847 GN=HSP26-A PE=2 SV=1
c121331.graph_c0 QUA2	37.5	36.32	42.61	41.42	Probable pectin methyltransferase QUA2 OS=Arabidopsis thaliana OX=3702 GN=QUA2 PE=1 SV=2
c116827.graph_c0 PFP-BETA	55.73	57.09	35.15	44.27	Pyrophosphate--fructose 6-phosphate 1-phosphotransferase subunit beta OS=Ricinus communis OX=3988 GN=PFP-BETA PE=3 SV=1
c117527.graph_c0 SRD2	14.55	19.81	13.24	14.52	snRNA-activating protein complex subunit OS=Arabidopsis thaliana OX=3702 GN=SRD2 PE=1 SV=1
c119295.graph_c3 SDH5	57.65	55.57	36.97	52.22	Succinate dehydrogenase subunit 5, mitochondrial OS=Arabidopsis thaliana OX=3702 GN=SDH5 PE=1 SV=1
c113105.graph_c1 TRPA1	15.55	27.21	14.38	15.5	Tryptophan synthase alpha chain OS=Arabidopsis thaliana OX=3702 GN=TRPA1 PE=1 SV=2
c105887.graph_c1 GIS	18.76	11.94	1.38	2.22	Zinc finger protein GIS OS=Arabidopsis thaliana OX=3702 GN=GIS PE=1 SV=1
c123505.graph_c1 BZIP44	480.457	428.573	486.273	388.2	bZIP transcription factor 44 OS=Arabidopsis thaliana OX=3702 GN=BZIP44 PE=1 SV=1
c108249.graph_c1 BZIP24	9.42333	4.1	2.58	6.45	Basic leucine zipper 24 OS=Arabidopsis thaliana OX=3702 GN=BZIP24 PE=1 SV=1
JA-DEGs	FPKM
#ID	C0d	L4d	L8d	L12d	Swissprot_annotation
c117044.graph_c0 PED1	38.09	28.92	14.21	17.5	3-ketoacyl-CoA thiolase 2, peroxisomal OS=Arabidopsis thaliana OX=3702 GN=PED1 PE=1 SV=2
c121674.graph_c1 ACBP4	20.78	20.95	22.23	22.77	Acyl-CoA-binding domain-containing protein 4 OS=Arabidopsis thaliana OX=3702 GN=ACBP4 PE=1 SV=1
c123974.graph_c0 AOC	100.12	72.31	47.06	61.42	Allene oxide cyclase, chloroplastic OS=Oryza sativa subsp. indica OX=39946 GN=AOC PE=2 SV=1
c122180.graph_c0 RH50	121.03	125.36	143.32	121.07	DEAD-box ATP-dependent RNA helicase 50 OS=Arabidopsis thaliana OX=3702 GN=RH50 PE=2 SV=2
c122102.graph_c0 DGD1	101.48	112.64	111.22	131.33	Digalactosyldiacylglycerol synthase 1, chloroplastic OS=Glycine max OX=3847 GN=DGD1 PE=2 SV=1
c120216.graph_c1 RGLG4	356.26	338.05	157.98	102.17	E3 ubiquitin-protein ligase RGLG4 OS=Arabidopsis thaliana OX=3702 GN=RGLG4 PE=1 SV=1
c115277.graph_c0 ERF1B	3.62	80.27	15.18	7.99	Ethylene-responsive transcription factor 1B OS=Arabidopsis thaliana OX=3702 GN=ERF1B PE=1 SV=2
c114298.graph_c0 At1g61340	11.09	20.85	72.27	36.49	F-box protein At1g61340 OS=Arabidopsis thaliana OX=3702 GN=At1g61340 PE=2 SV=1
c120522.graph_c0 At1g12200	9.09	18.04	114.74	68.64	Flavin-containing monooxygenase FMO GS-OX-like 2 OS=Arabidopsis thaliana OX=3702 GN=At1g12200 PE=2 SV=1
c116359.graph_c0 DHAR2	51.02	47.79	30.05	24.15	Glutathione S-transferase DHAR2 OS=Arabidopsis thaliana OX=3702 GN=DHAR2 PE=1 SV=1
c122437.graph_c0 GSH2	47.88	54.33	24.78	36.24	Glutathione synthetase, chloroplastic OS=Brassica juncea OX=3707 GN=GSH2 PE=2 SV=1
c121787.graph_c2 VIP2	31.83	34.03	39.43	31.3	Inositol hexakisphosphate and diphosphoinositol-pentakisphosphate kinase VIP2 OS=Arabidopsis thaliana OX=3702 GN=VIP2 PE=1 SV=1
c075882.graph_c0 ANS	4.79	10.58	22.79	32.94	Leucoanthocyanidin dioxygenase OS=Malus domestica OX=3750 GN=ANS PE=2 SV=1
c122721.graph_c3 MED25	29.15	29.92	30.04	39.39	Mediator of RNA polymerase II transcription subunit 25 OS=Solanum lycopersicum OX=4081 GN=MED25 PE=1 SV=1
c117992.graph_c0 MED25	64.33	63.06	72.43	79.11	Mediator of RNA polymerase II transcription subunit 25 OS=Solanum lycopersicum OX=4081 GN=MED25 PE=1 SV=1
c115149.graph_c1 MPK2	10.31	5.8	4.42	3.78	Mitogen-activated protein kinase 2 OS=Oryza sativa subsp. japonica OX=39947 GN=MPK2 PE=2 SV=1
c115149.graph_c0 MPK2	17.1	8.92	5.41	5.15	Mitogen-activated protein kinase 2 OS=Oryza sativa subsp. japonica OX=39947 GN=MPK2 PE=2 SV=1
c122552.graph_c0 MKK3	25.69	25.91	31.85	28.02	Mitogen-activated protein kinase kinase 3 OS=Arabidopsis thaliana OX=3702 GN=MKK3 PE=1 SV=1
c124143.graph_c1 NSP2	23.74	16.77	5.66	10.04	Nitrile-specifier protein 2 OS=Arabidopsis thaliana OX=3702 GN=NSP2 PE=2 SV=1
c115893.graph_c0 AIM1	54.21	82.57	88.01	90.07	Peroxisomal fatty acid beta-oxidation multifunctional protein AIM1 OS=Arabidopsis thaliana OX=3702 GN=AIM1 PE=1 SV=1
c119407.graph_c2 LRR-RLK	86.19	101.7	68.86	106.26	Probable leucine-rich repeat receptor-like serine/threonine-protein kinase At3g14840 OS=Arabidopsis thaliana OX=3702 GN=LRR-RLK PE=1 SV=1
c119407.graph_c1 LRR-RLK	2.9	4.88	3.95	5.13	Probable leucine-rich repeat receptor-like serine/threonine-protein kinase At3g14840 OS=Arabidopsis thaliana OX=3702 GN=LRR-RLK PE=1 SV=1
c124505.graph_c1 At1g07650	71.9	67.81	69.12	69.07	Probable LRR receptor-like serine/threonine-protein kinase At1g07650 OS=Arabidopsis thaliana OX=3702 GN=At1g07650 PE=1 SV=1
c112063.graph_c0 WRKY50	6.22	17.2	3.86	2.12	Probable WRKY transcription factor 50 OS=Arabidopsis thaliana OX=3702 GN=WRKY50 PE=2 SV=1
c111963.graph_c0 WRKY67	61.18	55.5	56.69	8.6	Probable WRKY transcription factor 67 OS=Arabidopsis thaliana OX=3702 GN=WRKY67 PE=2 SV=1
c123320.graph_c0 RVE4	58.02	144.33	67.29	83.08	Protein REVEILLE 4 OS=Arabidopsis thaliana OX=3702 GN=RVE4 PE=1 SV=1
c119655.graph_c0 RVE6	64.51	123.85	132.71	191.28	Protein REVEILLE 6 OS=Arabidopsis thaliana OX=3702 GN=RVE6 PE=2 SV=1
c124307.graph_c2 TIFY10B	40.94	207.02	241.55	104.62	Protein TIFY 10b OS=Oryza sativa subsp. indica OX=39946 GN=TIFY10B PE=3 SV=1
c122094.graph_c0 TIFY3B	108.12	145.07	193.83	229.67	Protein TIFY 3B OS=Arabidopsis thaliana OX=3702 GN=TIFY3B PE=1 SV=1
c120924.graph_c0 TIFY4B	111.6	141.79	213.73	269.79	Protein TIFY 4B OS=Arabidopsis thaliana OX=3702 GN=TIFY4B PE=1 SV=1
c116198.graph_c1 TIFY6B	136.26	200.84	111.22	44.82	Protein TIFY 6B OS=Arabidopsis thaliana OX=3702 GN=TIFY6B PE=1 SV=1
c121173.graph_c2 TIFY8	6.87	6.21	1.42	1.11	Protein TIFY 8 OS=Arabidopsis thaliana OX=3702 GN=TIFY8 PE=1 SV=1
c118201.graph_c0 TIFY9	19.7	31.94	59.45	58.93	Protein TIFY 9 OS=Arabidopsis thaliana OX=3702 GN=TIFY9 PE=1 SV=1
c111922.graph_c0 UP3	64.77	55.44	32.91	33.52	Stress-response A/B barrel domain-containing protein UP3 OS=Arabidopsis thaliana OX=3702 GN=UP3 PE=1 SV=1
c119744.graph_c0 UBP12	36.15	47.43	51.33	58.14	Ubiquitin carboxyl-terminal hydrolase 12 OS=Arabidopsis thaliana OX=3702 GN=UBP12 PE=1 SV=2
SA-DEGs	FPKM
#ID	C0d	L4d	L8d	L12d	Swissprot_annotation
c122062.graph_c1 RPN1A	82.08	116.6	117.38	165.87	26S proteasome non-ATPase regulatory subunit 2 homolog A OS=Arabidopsis thaliana OX=3702 GN=RPN1A PE=1 SV=2
c113372.graph_c0 BT4	33.11	35.48	51.6	44.44	BTB/POZ and TAZ domain-containing protein 4 OS=Arabidopsis thaliana OX=3702 GN=BT4 PE=1 SV=1
c115421.graph_c0 OMT	40.73	81.62	109.59	100.92	Caffeic acid 3-O-methyltransferase OS=Eucalyptus gunnii OX=3933 GN=OMT PE=2 SV=1
c122180.graph_c0 RH50	121.03	125.36	143.32	121.07	DEAD-box ATP-dependent RNA helicase 50 OS=Arabidopsis thaliana OX=3702 GN=RH50 PE=2 SV=2
c120069.graph_c0 RPP2B	3.04	2.72	5.69	1.88	Disease resistance protein RPP2B OS=Arabidopsis thaliana OX=3702 GN=RPP2B PE=1 SV=2
c124489.graph_c0 DSC1	9	4.36	4.13	4.27	Disease resistance-like protein DSC1 OS=Arabidopsis thaliana OX=3702 GN=DSC1 PE=1 SV=1
c120069.graph_c1 DSC1	4.34	3.58	6.46	4.75	Disease resistance-like protein DSC1 OS=Arabidopsis thaliana OX=3702 GN=DSC1 PE=1 SV=1
c120069.graph_c2 DSC1	34.36	22.31	8.73	10.93	Disease resistance-like protein DSC1 OS=Arabidopsis thaliana OX=3702 GN=DSC1 PE=1 SV=1
c114298.graph_c0 At1g61340	11.09	20.85	72.27	36.49	F-box protein At1g61340 OS=Arabidopsis thaliana OX=3702 GN=At1g61340 PE=2 SV=1
c120522.graph_c0 At1g12200	9.09	18.04	114.74	68.64	Flavin-containing monooxygenase FMO GS-OX-like 2 OS=Arabidopsis thaliana OX=3702 GN=At1g12200 PE=2 SV=1
c116359.graph_c0 DHAR2	51.02	47.79	30.05	24.15	Glutathione S-transferase DHAR2 OS=Arabidopsis thaliana OX=3702 GN=DHAR2 PE=1 SV=1
c106667.graph_c0 GSTU7	6.35	5.66	5.31	2.31	Glutathione S-transferase U7 OS=Arabidopsis thaliana OX=3702 GN=GSTU7 PE=2 SV=1
c120252.graph_c0 ICS2	20.03	18.04	7.61	4.49	Isochorismate synthase 2, chloroplastic OS=Arabidopsis thaliana OX=3702 GN=ICS2 PE=2 SV=2
c114320.graph_c1 NSL1	18.36	39.63	68.49	36.75	MACPF domain-containing protein NSL1 OS=Arabidopsis thaliana OX=3702 GN=NSL1 PE=2 SV=1
c112618.graph_c0 MED18	14.95	8.22	8.18	11.29	Mediator of RNA polymerase II transcription subunit 18 OS=Arabidopsis thaliana OX=3702 GN=MED18 PE=1 SV=1
c115149.graph_c1 MPK2	10.31	5.8	4.42	3.78	Mitogen-activated protein kinase 2 OS=Oryza sativa subsp. japonica OX=39947 GN=MPK2 PE=2 SV=1
c115149.graph_c0 MPK2	17.1	8.92	5.41	5.15	Mitogen-activated protein kinase 2 OS=Oryza sativa subsp. japonica OX=39947 GN=MPK2 PE=2 SV=1
c124306.graph_c0 PNG1	29.7	41.86	41.36	48.15	Peptide-N(4)-(N-acetyl-beta-glucosaminyl)asparagine amidase OS=Arabidopsis thaliana OX=3702 GN=PNG1 PE=2 SV=1
c122791.graph_c1 OsI_27296	9.6	16.23	12.7	16.72	Probable E3 ubiquitin-protein ligase BAH1-like 1 OS=Oryza sativa subsp. indica OX=39946 GN=OsI_27296 PE=3 SV=1
c116508.graph_c3 DHAR2	20.36	24.69	15.86	30.45	Probable glutathione S-transferase DHAR2, chloroplastic OS=Oryza sativa subsp. japonica OX=39947 GN=DHAR2 PE=2 SV=1
c111963.graph_c0 WRKY67	61.18	55.5	56.69	8.6	Probable WRKY transcription factor 67 OS=Arabidopsis thaliana OX=3702 GN=WRKY67 PE=2 SV=1
c119725.graph_c2 DTX46	41.25	23.11	38.61	51.67	Protein DETOXIFICATION 46, chloroplastic OS=Arabidopsis thaliana OX=3702 GN=DTX46 PE=2 SV=1
c110584.graph_c0 At5g01750	7.03	8.56	14.21	3.53	Protein LURP-one-related 15 OS=Arabidopsis thaliana OX=3702 GN=At5g01750 PE=1 SV=1
c123320.graph_c0 RVE4	58.02	144.33	67.29	83.08	Protein REVEILLE 4 OS=Arabidopsis thaliana OX=3702 GN=RVE4 PE=1 SV=1
c119655.graph_c0 RVE6	64.51	123.85	132.71	191.28	Protein REVEILLE 6 OS=Arabidopsis thaliana OX=3702 GN=RVE6 PE=2 SV=1
c123177.graph_c0 SNC1	12.45	10.25	8.52	6.54	Protein SUPPRESSOR OF npr1-1, CONSTITUTIVE 1 OS=Arabidopsis thaliana OX=3702 GN=SNC1 PE=1 SV=5
c122216.graph_c0 EDR1	28.8	25.81	22.78	17.39	Serine/threonine-protein kinase EDR1 OS=Arabidopsis thaliana OX=3702 GN=EDR1 PE=1 SV=1
c117816.graph_c0 PCRK1	16.42	24.47	20.28	11.64	Serine/threonine-protein kinase PCRK1 OS=Arabidopsis thaliana OX=3702 GN=PCRK1 PE=1 SV=1
c116295.graph_c1 TGA7	44.49	97.04	42.83	73.43	Transcription factor TGA7 OS=Arabidopsis thaliana OX=3702 GN=TGA7 PE=1 SV=1
ETH-DEGs	FPKM
#ID	C0d	L4d	L8d	L12d	Swissprot_annotation
c121524.graph_c0 DCD	74.27	31.13	18.87	21.76	Bifunctional D-cysteine desulfhydrase/1-aminocyclopropane-1-carboxylate deaminase, mitochondrial OS=Arabidopsis thaliana OX=3702 GN=DCD PE=1 SV=1
c118326.graph_c3 FOLD1	16.92	15.67	10.53	14.56	Bifunctional protein FolD 1, mitochondrial OS=Arabidopsis thaliana OX=3702 GN=FOLD1 PE=2 SV=1
c119126.graph_c0 FOLD2	47.74	29.31	8.23	11.97	Bifunctional protein FolD 2 OS=Arabidopsis thaliana OX=3702 GN=FOLD2 PE=2 SV=1
c123351.graph_c1 FOLD4	5.49	8.38	7.51	11.24	Bifunctional protein FolD 4, chloroplastic OS=Arabidopsis thaliana OX=3702 GN=FOLD4 PE=1 SV=1
c123403.graph_c0 EER5	35.15	64.96	92.88	111.91	Enhanced ethylene response protein 5 OS=Arabidopsis thaliana OX=3702 GN=EER5 PE=1 SV=1
c122919.graph_c0 ETR2	26.98	32.46	49.97	53.72	Ethylene receptor 2 OS=Arabidopsis thaliana OX=3702 GN=ETR2 PE=1 SV=2
c116573.graph_c0 ETR1	49.12	63.7	133.12	128.15	Ethylene receptor OS=Prunus persica OX=3760 GN=ETR1 PE=2 SV=1
c120213.graph_c1 EIN2	49.75	92.92	58.45	94.57	Ethylene-insensitive protein 2 OS=Arabidopsis thaliana OX=3702 GN=EIN2 PE=1 SV=1
c115277.graph_c0 ERF1B	3.62	80.27	15.18	7.99	Ethylene-responsive transcription factor 1B OS=Arabidopsis thaliana OX=3702 GN=ERF1B PE=1 SV=2
c115149.graph_c1 MPK2	10.31	5.8	4.42	3.78	Mitogen-activated protein kinase 2 OS=Oryza sativa subsp. japonica OX=39947 GN=MPK2 PE=2 SV=1
c115149.graph_c0 MPK2	17.1	8.92	5.41	5.15	Mitogen-activated protein kinase 2 OS=Oryza sativa subsp. japonica OX=39947 GN=MPK2 PE=2 SV=1
c122552.graph_c0 MKK3	25.69	25.91	31.85	28.02	Mitogen-activated protein kinase kinase 3 OS=Arabidopsis thaliana OX=3702 GN=MKK3 PE=1 SV=1
c119407.graph_c1 LRR-RLK	2.9	4.88	3.95	5.13	Probable leucine-rich repeat receptor-like serine/threonine-protein kinase At3g14840 OS=Arabidopsis thaliana OX=3702 GN=LRR-RLK PE=1 SV=1
c119407.graph_c2 LRR-RLK	86.19	101.7	68.86	106.26	Probable leucine-rich repeat receptor-like serine/threonine-protein kinase At3g14840 OS=Arabidopsis thaliana OX=3702 GN=LRR-RLK PE=1 SV=1
c124505.graph_c1 At1g07650	71.9	67.81	69.12	69.07	Probable LRR receptor-like serine/threonine-protein kinase At1g07650 OS=Arabidopsis thaliana OX=3702 GN=At1g07650 PE=1 SV=1
c123113.graph_c2 Os03g0815200	10.71	9.85	6.66	10.22	Probable methylenetetrahydrofolate reductase OS=Oryza sativa subsp. japonica OX=39947 GN=Os03g0815200 PE=2 SV=1
c121536.graph_c1 EGY1	26.04	31.05	13.58	12.68	Probable zinc metalloprotease EGY1, chloroplastic OS=Arabidopsis thaliana OX=3702 GN=EGY1 PE=2 SV=1
c122165.graph_c0 BPC4	25.37	35.13	28.07	37.18	Protein BASIC PENTACYSTEINE4 OS=Arabidopsis thaliana OX=3702 GN=BPC4 PE=1 SV=1
c118320.graph_c0 BPC6	52.55	87.13	55.67	75.72	Protein BASIC PENTACYSTEINE6 OS=Arabidopsis thaliana OX=3702 GN=BPC6 PE=1 SV=1
c123320.graph_c0 RVE4	58.02	144.33	67.29	83.08	Protein REVEILLE 4 OS=Arabidopsis thaliana OX=3702 GN=RVE4 PE=1 SV=1
c119655.graph_c0 RVE6	64.51	123.85	132.71	191.28	Protein REVEILLE 6 OS=Arabidopsis thaliana OX=3702 GN=RVE6 PE=2 SV=1
c121972.graph_c0 TTG1	32.19	35.82	29.4	20.85	Protein TRANSPARENT TESTA GLABRA 1 OS=Arabidopsis thaliana OX=3702 GN=TTG1 PE=1 SV=1
c118673.graph_c1 WDL5	121.23	74.96	11.66	8.1	Protein WVD2-like 5 OS=Arabidopsis thaliana OX=3702 GN=WDL5 PE=1 SV=1
c112956.graph_c0 RABE1C	12.96	24.54	36.21	30.41	Ras-related protein RABE1c OS=Arabidopsis thaliana OX=3702 GN=RABE1C PE=1 SV=1
c115478.graph_c0 RABE1C	106.27	127.33	156.44	136.9	Ras-related protein RABE1c OS=Arabidopsis thaliana OX=3702 GN=RABE1C PE=1 SV=1
c122216.graph_c0 EDR1	28.8	25.81	22.78	17.39	Serine/threonine-protein kinase EDR1 OS=Arabidopsis thaliana OX=3702 GN=EDR1 PE=1 SV=1
c117855.graph_c0 STY8	49.2	61.2	42.91	38.75	Serine/threonine-protein kinase STY8 OS=Arabidopsis thaliana OX=3702 GN=STY8 PE=1 SV=2
BR-DEGs	FPKM
#ID	C0d	L4d	L8d	L12d	Swissprot_annotation
c121834.graph_c0 DWF5	40.91	42.62	20.77	34.69	7-dehydrocholesterol reductase OS=Arabidopsis thaliana OX=3702 GN=DWF5 PE=1 SV=1
c081930.graph_c1 BEH2	8.75	21.1	26.22	17.87	BES1/BZR1 homolog protein 2 OS=Arabidopsis thaliana OX=3702 GN=BEH2 PE=1 SV=1
c113352.graph_c0 BA13	50.61	29.07	5.94	5.97	Cytochrome P450 85A OS=Phaseolus vulgaris OX=3885 GN=BA13 PE=3 SV=2
c108695.graph_c0 CYP90A1	19.62	15.09	13.87	11.58	Cytochrome P450 90A1 OS=Arabidopsis thaliana OX=3702 GN=CYP90A1 PE=1 SV=1
c123314.graph_c0 TOP6B	25.38	26.14	24.79	25.66	DNA topoisomerase 6 subunit B OS=Arabidopsis thaliana OX=3702 GN=TOP6B PE=1 SV=1
c117000.graph_c3 TTL3	6.96	5.81	1.48	1.73	Inactive TPR repeat-containing thioredoxin TTL3 OS=Arabidopsis thaliana OX=3702 GN=TTL3 PE=1 SV=2
c119721.graph_c0 LRR2	32.83	44.45	96.61	39.49	Leucine-rich repeat protein 2 OS=Arabidopsis thaliana OX=3702 GN=LRR2 PE=2 SV=1
c118248.graph_c0 REF6	9.87	12.61	8.09	12.71	Lysine-specific demethylase REF6 OS=Arabidopsis thaliana OX=3702 GN=REF6 PE=1 SV=1
c112780.graph_c0 MIF3	8.55	4.43	5.37	7.21	Mini zinc finger protein 3 OS=Arabidopsis thaliana OX=3702 GN=MIF3 PE=1 SV=1
c115224.graph_c1 BZR1	8.58	14.09	13.67	12.51	Protein BRASSINAZOLE-RESISTANT 1 OS=Arabidopsis thaliana OX=3702 GN=BZR1 PE=1 SV=1
c124675.graph_c0 RALFL33	254.29	102.87	53.27	49.6	Protein RALF-like 33 OS=Arabidopsis thaliana OX=3702 GN=RALFL33 PE=2 SV=1
c120785.graph_c2 RER6	158.06	143.04	162.9	171.81	Protein RETICULATA-RELATED 6, chloroplastic OS=Arabidopsis thaliana OX=3702 GN=RER6 PE=2 SV=1
c117813.graph_c4 REM4.1	77.4	135.92	268.2	290.45	Remorin 4.1 OS=Oryza sativa subsp. japonica OX=39947 GN=REM4.1 PE=1 SV=1
c110883.graph_c0 BSK7	24.14	54.06	94.19	92.06	Serine/threonine-protein kinase BSK7 OS=Arabidopsis thaliana OX=3702 GN=BSK7 PE=3 SV=1
c110883.graph_c1 BSK8	18.98	41.47	64.63	80.4	Serine/threonine-protein kinase BSK8 OS=Arabidopsis thaliana OX=3702 GN=BSK8 PE=1 SV=1
c123092.graph_c0 BSL1	46.42	72.46	68.94	85.41	Serine/threonine-protein phosphatase BSL1 OS=Arabidopsis thaliana OX=3702 GN=BSL1 PE=1 SV=2
c118788.graph_c4 BSL3	26.12	37.44	56.62	51.15	Serine/threonine-protein phosphatase BSL3 OS=Arabidopsis thaliana OX=3702 GN=BSL3 PE=1 SV=2
c116932.graph_c3 SERK2	8.46	10.74	10.69	10.32	Somatic embryogenesis receptor kinase 2 OS=Arabidopsis thaliana OX=3702 GN=SERK2 PE=1 SV=1
c119890.graph_c0 TTL1	1.16	1.83	2.18	3.75	TPR repeat-containing thioredoxin TTL1 OS=Arabidopsis thaliana OX=3702 GN=TTL1 PE=1 SV=1
c122329.graph_c0 IBL1	17.03	34.23	24.64	24.47	Transcription factor IBH1-like 1 OS=Arabidopsis thaliana OX=3702 GN=IBL1 PE=1 SV=1
c121372.graph_c0 TTL	14.29	5.52	3.49	6.27	Uric acid degradation bifunctional protein TTL OS=Arabidopsis thaliana OX=3702 GN=TTL PE=1 SV=1
GA-DEGs	FPKM
#ID	C0d	L4d	L8d	L12d	Swissprot_annotation
c106067.graph_c0 SWEET11	228.78	329.5	25.02	19.03	Bidirectional sugar transporter SWEET11 OS=Arabidopsis thaliana OX=3702 GN=SWEET11 PE=1 SV=1
c072619.graph_c0 GASA2	2.66	13.98	34.46	73.63	Gibberellin-regulated protein 2 OS=Arabidopsis thaliana OX=3702 GN=GASA2 PE=2 SV=1
c112780.graph_c0 MIF3	8.55	4.43	5.37	7.21	Mini zinc finger protein 3 OS=Arabidopsis thaliana OX=3702 GN=MIF3 PE=1 SV=1
c117529.graph_c0 EFM	6.88	4.85	3.79	2.1	Myb family transcription factor EFM OS=Arabidopsis thaliana OX=3702 GN=EFM PE=1 SV=2
c114598.graph_c0 HSP26-A	139.46	259.87	1262.66	698.35	Probable glutathione S-transferase OS=Glycine max OX=3847 GN=HSP26-A PE=2 SV=1
c123320.graph_c0 RVE4	58.02	144.33	67.29	83.08	Protein REVEILLE 4 OS=Arabidopsis thaliana OX=3702 GN=RVE4 PE=1 SV=1
c119655.graph_c0 RVE6	64.51	123.85	132.71	191.28	Protein REVEILLE 6 OS=Arabidopsis thaliana OX=3702 GN=RVE6 PE=2 SV=1
c105734.graph_c0 SRS1	5.36	4.95	8.29	9.21	Protein SHI RELATED SEQUENCE 1 OS=Arabidopsis thaliana OX=3702 GN=SRS1 PE=1 SV=2
c113643.graph_c0 SCL3	6.85	17.2	24.29	14.54	Scarecrow-like protein 3 OS=Arabidopsis thaliana OX=3702 GN=SCL3 PE=1 SV=1
c106002.graph_c0 SCL3	19.98	24.88	32.02	15.92	Scarecrow-like protein 3 OS=Arabidopsis thaliana OX=3702 GN=SCL3 PE=1 SV=1
c122216.graph_c0 EDR1	28.8	25.81	22.78	17.39	Serine/threonine-protein kinase EDR1 OS=Arabidopsis thaliana OX=3702 GN=EDR1 PE=1 SV=1
c117855.graph_c0 STY8	49.2	61.2	42.91	38.75	Serine/threonine-protein kinase STY8 OS=Arabidopsis thaliana OX=3702 GN=STY8 PE=1 SV=2
c105887.graph_c1 GIS	18.76	11.94	1.38	2.22	Zinc finger protein GIS OS=Arabidopsis thaliana OX=3702 GN=GIS PE=1 SV=1
SL-DEGs	FPKM
#ID	C0d	L4d	L8d	L12d	Swissprot_annotation
c123632.graph_c0 SMXL7	9.2	8.74	10.53	12.15	Protein SMAX1-LIKE 7 OS=Arabidopsis thaliana OX=3702 GN=SMXL7 PE=1 SV=1
c113163.graph_c0 SMAX1	12.97	22.81	46.04	36.21	Protein SUPPRESSOR OF MAX2 1 OS=Arabidopsis thaliana OX=3702 GN=SMAX1 PE=1 SV=1
c111174.graph_c0 RMS3	0.69	0.29	0.22	0.47	Strigolactone esterase RMS3 OS=Pisum sativum OX=3888 GN=RMS3 PE=1 SV=1
c118873.graph_c0 D14	86.49	39.61	37.76	57.38	Strigolactone esterase D14 OS=Arabidopsis thaliana OX=3702 GN=D14 PE=1 SV=1

## Sheet: ABA-DEGs 
	FPKM
#ID	C0d	L4d	L8d	L12d	Swissprot_annotation
c122530.graph_c1 RPN10	50.89	80.5	91.1	124.59	26S proteasome non-ATPase regulatory subunit 4 homolog OS=Arabidopsis thaliana OX=3702 GN=RPN10 PE=1 SV=1
c121467.graph_c0 ABCC2	90.51	143.39	88.38	109.53	ABC transporter C family member 2 OS=Arabidopsis thaliana OX=3702 GN=ABCC2 PE=1 SV=2
c117044.graph_c0 PED1	38.09	28.92	14.21	17.5	3-ketoacyl-CoA thiolase 2, peroxisomal OS=Arabidopsis thaliana OX=3702 GN=PED1 PE=1 SV=2
c106358.graph_c0 PYL1	5.83	7.18	1.3	1.56	Abscisic acid receptor PYL1 OS=Arabidopsis thaliana OX=3702 GN=PYL1 PE=1 SV=1
c115905.graph_c0 PYL2	4.03	2.25	2.7	1.64	Abscisic acid receptor PYL2 OS=Arabidopsis thaliana OX=3702 GN=PYL2 PE=1 SV=1
c118005.graph_c0 PYL3	30.83	133.08	100.54	116.33	Abscisic acid receptor PYL3 OS=Oryza sativa subsp. japonica OX=39947 GN=PYL3 PE=1 SV=1
c112007.graph_c0 PYL4	19.95	108.72	69.6	36.24	Abscisic acid receptor PYL4 OS=Arabidopsis thaliana OX=3702 GN=PYL4 PE=1 SV=1
c105941.graph_c0 PYL8	89.18	59.93	42.5	47.08	Abscisic acid receptor PYL8 OS=Arabidopsis thaliana OX=3702 GN=PYL8 PE=1 SV=1
c121123.graph_c0 CPK13	171.75	154.83	68.93	64.12	Calcium-dependent protein kinase 13 OS=Arabidopsis thaliana OX=3702 GN=CPK13 PE=1 SV=2
c121192.graph_c2 CPK7	40.08	58.85	88.69	63.32	Calcium-dependent protein kinase 7 OS=Arabidopsis thaliana OX=3702 GN=CPK7 PE=2 SV=1
c114475.graph_c0 AIP2	12.01	16.7	45.23	44.58	E3 ubiquitin-protein ligase AIP2 OS=Arabidopsis thaliana OX=3702 GN=AIP2 PE=1 SV=1
c118617.graph_c1 CHIP	16.25	16.22	12.79	15.8	E3 ubiquitin-protein ligase CHIP OS=Arabidopsis thaliana OX=3702 GN=CHIP PE=1 SV=1
c105931.graph_c0 RGLG2	3.98	8.88	112.19	56.66	E3 ubiquitin-protein ligase RGLG2 OS=Arabidopsis thaliana OX=3702 GN=RGLG2 PE=1 SV=1
c123520.graph_c1 RGLG2	32.77	50.93	385.69	248.63	E3 ubiquitin-protein ligase RGLG2 OS=Arabidopsis thaliana OX=3702 GN=RGLG2 PE=1 SV=1
c114298.graph_c0 At1g61340	11.09	20.85	72.27	36.49	F-box protein At1g61340 OS=Arabidopsis thaliana OX=3702 GN=At1g61340 PE=2 SV=1
c118210.graph_c0 FBW2	10.44	31.57	18.94	20.12	F-box protein FBW2 OS=Arabidopsis thaliana OX=3702 GN=FBW2 PE=1 SV=1
c119150.graph_c0 GRDP1	41.13	58.94	50.37	57.45	Glycine-rich domain-containing protein 1 OS=Arabidopsis thaliana OX=3702 GN=GRDP1 PE=2 SV=1
c112053.graph_c0 ELD1	15.1	7.53	8.62	9.51	Glycosyltransferase-like KOBITO 1 OS=Arabidopsis thaliana OX=3702 GN=ELD1 PE=1 SV=1
c112053.graph_c1 ELD1	10.89	5.93	7.1	6.25	Glycosyltransferase-like KOBITO 1 OS=Arabidopsis thaliana OX=3702 GN=ELD1 PE=1 SV=1
c106409.graph_c0 At2g45640	7.71	5.12	7.79	14.51	Histone deacetylase complex subunit SAP18 OS=Arabidopsis thaliana OX=3702 GN=At2g45640 PE=1 SV=1
c109346.graph_c0 At2g45640	43.31	61.27	70.41	111.02	Histone deacetylase complex subunit SAP18 OS=Arabidopsis thaliana OX=3702 GN=At2g45640 PE=1 SV=1
c116176.graph_c0 LTI65	4.01	1.07	19.74	16.45	Low-temperature-induced 65 kDa protein OS=Arabidopsis thaliana OX=3702 GN=LTI65 PE=2 SV=2
c116724.graph_c0 MED10B	27.41	24.25	36.95	35.04	Mediator of RNA polymerase II transcription subunit 10b OS=Arabidopsis thaliana OX=3702 GN=MED10B PE=1 SV=1
c112618.graph_c0 MED18	14.95	8.22	8.18	11.29	Mediator of RNA polymerase II transcription subunit 18 OS=Arabidopsis thaliana OX=3702 GN=MED18 PE=1 SV=1
c117477.graph_c0 MAP1D	30.88	27.74	17.93	21.2	Methionine aminopeptidase 1D, chloroplastic/mitochondrial OS=Arabidopsis thaliana OX=3702 GN=MAP1D PE=1 SV=1
c112780.graph_c0 MIF3	8.55	4.43	5.37	7.21	Mini zinc finger protein 3 OS=Arabidopsis thaliana OX=3702 GN=MIF3 PE=1 SV=1
c115149.graph_c0 MPK2	17.1	8.92	5.41	5.15	Mitogen-activated protein kinase 2 OS=Oryza sativa subsp. japonica OX=39947 GN=MPK2 PE=2 SV=1
c115149.graph_c1 MPK2	10.31	5.8	4.42	3.78	Mitogen-activated protein kinase 2 OS=Oryza sativa subsp. japonica OX=39947 GN=MPK2 PE=2 SV=1
c122552.graph_c0 MKK3	25.69	25.91	31.85	28.02	Mitogen-activated protein kinase kinase 3 OS=Arabidopsis thaliana OX=3702 GN=MKK3 PE=1 SV=1
c118889.graph_c0 AFP2	3.71	20.33	6.08	8.83	Ninja-family protein AFP2 OS=Arabidopsis thaliana OX=3702 GN=AFP2 PE=1 SV=1
c120484.graph_c0 AFP3	16.76	14.28	4.05	3.03	Ninja-family protein AFP3 OS=Arabidopsis thaliana OX=3702 GN=AFP3 PE=1 SV=1
c124048.graph_c3 At1g51965	3.3	4.61	5.38	6.26	Pentatricopeptide repeat-containing protein At1g51965, mitochondrial OS=Arabidopsis thaliana OX=3702 GN=At1g51965 PE=2 SV=1
c122772.graph_c2 PLC2	22.11	14.87	6.95	9.29	Phosphoinositide phospholipase C 2 OS=Arabidopsis thaliana OX=3702 GN=PLC2 PE=1 SV=1
c117641.graph_c0 PLC7	3.55	2.08	1.73	1.16	Phosphoinositide phospholipase C 7 OS=Arabidopsis thaliana OX=3702 GN=PLC7 PE=1 SV=1
c116576.graph_c0 LOG2	29.11	27.2	28.55	29.22	Probable E3 ubiquitin-protein ligase LOG2 OS=Arabidopsis thaliana OX=3702 GN=LOG2 PE=1 SV=1
c114598.graph_c0 HSP26-A	139.46	259.87	1262.66	698.35	Probable glutathione S-transferase OS=Glycine max OX=3847 GN=HSP26-A PE=2 SV=1
c115913.graph_c0 At2g30020	15.26	36.53	172.75	106.37	Probable protein phosphatase 2C 25 OS=Arabidopsis thaliana OX=3702 GN=At2g30020 PE=1 SV=1
c105059.graph_c1 Os01g0846300	18.17	16.94	28.64	16.34	Probable protein phosphatase 2C 9 OS=Oryza sativa subsp. japonica OX=39947 GN=Os01g0846300 PE=2 SV=1
c112905.graph_c1 ABA4	7.07	4.86	7.02	13.1	Protein ABA DEFICIENT 4, chloroplastic OS=Arabidopsis thaliana OX=3702 GN=ABA4 PE=2 SV=1
c102109.graph_c0 CAR10	86.48	68.25	70.99	79.09	Protein C2-DOMAIN ABA-RELATED 10 OS=Arabidopsis thaliana OX=3702 GN=CAR10 PE=2 SV=1
c117019.graph_c2 IQD32	46.84	24.24	16.36	16.45	Protein IQ-DOMAIN 32 OS=Arabidopsis thaliana OX=3702 GN=IQD32 PE=1 SV=3
c123320.graph_c0 RVE4	58.02	144.33	67.29	83.08	Protein REVEILLE 4 OS=Arabidopsis thaliana OX=3702 GN=RVE4 PE=1 SV=1
c119655.graph_c0 RVE6	64.51	123.85	132.71	191.28	Protein REVEILLE 6 OS=Arabidopsis thaliana OX=3702 GN=RVE6 PE=2 SV=1
c123423.graph_c0 SGT1	19.26	23.93	29.64	40.72	Protein SGT1 homolog OS=Oryza sativa subsp. japonica OX=39947 GN=SGT1 PE=1 SV=1
c118554.graph_c1 SHW1	11.25	6.97	4	5.23	Protein SHORT HYPOCOTYL IN WHITE LIGHT 1 OS=Arabidopsis thaliana OX=3702 GN=SHW1 PE=1 SV=1
c121283.graph_c5 TIC	97.76	298.43	302.53	230.04	Protein TIME FOR COFFEE OS=Arabidopsis thaliana OX=3702 GN=TIC PE=1 SV=2
c122901.graph_c0 TSS	134.58	154.8	102.73	173.26	Protein TSS OS=Arabidopsis thaliana OX=3702 GN=TSS PE=1 SV=1
c123835.graph_c2 BHLH112	15.03	10.5	7.85	10.88	Transcription factor bHLH112 OS=Arabidopsis thaliana OX=3702 GN=BHLH112 PE=1 SV=1
c120723.graph_c0 GTE10	12.35	28.05	94.25	46.84	Transcription factor GTE10 OS=Arabidopsis thaliana OX=3702 GN=GTE10 PE=1 SV=2
c119708.graph_c0 SAP12	43.58	33.43	61.44	22.51	Zinc finger AN1 domain-containing stress-associated protein 12 OS=Arabidopsis thaliana OX=3702 GN=SAP12 PE=2 SV=2
c122297.graph_c0 ZFP4	15.99	28.11	6.17	10.01	Zinc finger protein 4 OS=Arabidopsis thaliana OX=3702 GN=ZFP4 PE=2 SV=2
c105887.graph_c1 GIS	18.76	11.94	1.38	2.22	Zinc finger protein GIS OS=Arabidopsis thaliana OX=3702 GN=GIS PE=1 SV=1
c102199.graph_c0 ZAT10	31.34	486.72	514.93	395.59	Zinc finger protein ZAT10 OS=Arabidopsis thaliana OX=3702 GN=ZAT10 PE=2 SV=1
c109989.graph_c0 YY1	18.01	9.48	10.72	10.07	Zinc finger transcription factor YY1 OS=Arabidopsis thaliana OX=3702 GN=YY1 PE=1 SV=1

## Sheet: IAA-DEGs
	FPKM
#ID	C0d	L4d	L8d	L12d	Swissprot_annotation
c118476.graph_c1 PIN3	19.44	13.97	2.34	4.1	Auxin efflux carrier component 3 OS=Arabidopsis thaliana OX=3702 GN=PIN3 PE=1 SV=1
c120038.graph_c0 ARF1	3.54	1.3	1.81	2.06	Auxin response factor 1 OS=Arabidopsis thaliana OX=3702 GN=ARF1 PE=1 SV=2
c119500.graph_c0 ARF1	12.92	2.72	2.2	1.23	Auxin response factor 1 OS=Arabidopsis thaliana OX=3702 GN=ARF1 PE=1 SV=2
c106299.graph_c0 ARF1	17.79	25.54	18.95	25.01	Auxin response factor 1 OS=Arabidopsis thaliana OX=3702 GN=ARF1 PE=1 SV=2
c124586.graph_c0 ARF1	60.73	54.37	49.23	53.43	Auxin response factor 1 OS=Arabidopsis thaliana OX=3702 GN=ARF1 PE=1 SV=2
c119634.graph_c0 ARF10	54.92	51.67	18.49	16.99	Auxin response factor 10 OS=Arabidopsis thaliana OX=3702 GN=ARF10 PE=1 SV=1
c118437.graph_c0 ARF11	22.4	9.44	3.36	5.09	Auxin response factor 11 OS=Arabidopsis thaliana OX=3702 GN=ARF11 PE=2 SV=3
c115122.graph_c3 ARF12	11.18	13.19	8.41	8.48	Auxin response factor 12 OS=Oryza sativa subsp. indica OX=39946 GN=ARF12 PE=3 SV=1
c119377.graph_c1 ARF17	8.5	23.27	19.7	22.52	Auxin response factor 17 OS=Arabidopsis thaliana OX=3702 GN=ARF17 PE=2 SV=1
c122404.graph_c1 ARF18	32.12	29.86	12.22	24.91	Auxin response factor 18 OS=Oryza sativa subsp. japonica OX=39947 GN=ARF18 PE=2 SV=1
c118693.graph_c0 ARF19	19.08	24.47	9.57	10.01	Auxin response factor 19 OS=Oryza sativa subsp. japonica OX=39947 GN=ARF19 PE=2 SV=2
c121696.graph_c0 ARF2A	105.24	161.94	170.21	146.88	Auxin response factor 2A OS=Solanum lycopersicum OX=4081 GN=ARF2A PE=1 SV=1
c119959.graph_c2 ARF3	109.65	177.87	108.76	104.86	Auxin response factor 3 OS=Arabidopsis thaliana OX=3702 GN=ARF3 PE=1 SV=2
c123310.graph_c1 ARF5	5.66	27.94	88.93	53.98	Auxin response factor 5 OS=Arabidopsis thaliana OX=3702 GN=ARF5 PE=1 SV=3
c123402.graph_c0 ARF6	35.75	103.64	82.44	91.1	Auxin response factor 6 OS=Arabidopsis thaliana OX=3702 GN=ARF6 PE=1 SV=2
c117822.graph_c0 ARF6	84.11	249.49	273.72	318.17	Auxin response factor 6 OS=Oryza sativa subsp. indica OX=39946 GN=ARF6 PE=3 SV=1
c119067.graph_c0 ARF7	25.64	86.69	107.12	116.19	Auxin response factor 7 OS=Arabidopsis thaliana OX=3702 GN=ARF7 PE=1 SV=2
c122523.graph_c3 ARF8	3.52	5.87	2.88	4.22	Auxin response factor 8 OS=Arabidopsis thaliana OX=3702 GN=ARF8 PE=1 SV=2
c115122.graph_c0 ARF8	26.35	34.54	24.34	29.01	Auxin response factor 8 OS=Arabidopsis thaliana OX=3702 GN=ARF8 PE=1 SV=2
c110092.graph_c1 ARF9	44.41	75.26	91.64	52.44	Auxin response factor 9 OS=Arabidopsis thaliana OX=3702 GN=ARF9 PE=1 SV=1
c110092.graph_c0 ARF9	67.96	105.59	113	71.58	Auxin response factor 9 OS=Arabidopsis thaliana OX=3702 GN=ARF9 PE=1 SV=1
c118562.graph_c2 AUX28	61.24	43.41	45.49	33.81	Auxin-induced protein AUX28 OS=Glycine max OX=3847 GN=AUX28 PE=2 SV=1
c122007.graph_c4 X10A	2.47	4.54	3.58	4.26	Auxin-induced protein X10A OS=Glycine max OX=3847 PE=2 SV=1
c108694.graph_c1 IAA11	108.41	299.44	280.31	135.48	Auxin-responsive protein IAA11 OS=Arabidopsis thaliana OX=3702 GN=IAA11 PE=1 SV=1
c110274.graph_c0 IAA13	13.41	25.55	17.87	17.72	Auxin-responsive protein IAA13 OS=Arabidopsis thaliana OX=3702 GN=IAA13 PE=1 SV=2
c113328.graph_c0 IAA16	48.41	86.9	23.12	8.25	Auxin-responsive protein IAA16 OS=Arabidopsis thaliana OX=3702 GN=IAA16 PE=1 SV=1
c119303.graph_c3 IAA26	26.07	37.95	27.17	18.2	Auxin-responsive protein IAA26 OS=Arabidopsis thaliana OX=3702 GN=IAA26 PE=1 SV=2
c096932.graph_c0 IAA27	17.61	18.9	3.8	2.64	Auxin-responsive protein IAA27 OS=Arabidopsis thaliana OX=3702 GN=IAA27 PE=1 SV=1
c110767.graph_c2 IAA27	17.59	36.68	17.14	9.92	Auxin-responsive protein IAA27 OS=Arabidopsis thaliana OX=3702 GN=IAA27 PE=1 SV=1
c097307.graph_c0 IAA29	26.05	6.66	8.69	7.38	Auxin-responsive protein IAA29 OS=Arabidopsis thaliana OX=3702 GN=IAA29 PE=1 SV=2
c120458.graph_c2 IAA29	49.72	83.07	78.31	62.63	Auxin-responsive protein IAA29 OS=Arabidopsis thaliana OX=3702 GN=IAA29 PE=1 SV=2
c118692.graph_c1 IAA4	13.54	133.82	73.28	37.62	Auxin-responsive protein IAA4 OS=Arabidopsis thaliana OX=3702 GN=IAA4 PE=1 SV=2
c121714.graph_c2 IAA8	251.57	295.55	84.7	74.36	Auxin-responsive protein IAA8 OS=Arabidopsis thaliana OX=3702 GN=IAA8 PE=1 SV=1
c116253.graph_c2 IAA9	53.86	38.62	27.58	29.81	Auxin-responsive protein IAA9 OS=Arabidopsis thaliana OX=3702 GN=IAA9 PE=1 SV=1
c118593.graph_c0 SAUR32	18.51	8.35	8.42	5.31	Auxin-responsive protein SAUR32 OS=Arabidopsis thaliana OX=3702 GN=SAUR32 PE=2 SV=1
c114550.graph_c0 SAUR32	19.18	8.68	3.96	5.87	Auxin-responsive protein SAUR32 OS=Arabidopsis thaliana OX=3702 GN=SAUR32 PE=2 SV=1
c106094.graph_c0 SAUR36	26.68	13.73	4.01	3.11	Auxin-responsive protein SAUR36 OS=Arabidopsis thaliana OX=3702 GN=SAUR36 PE=2 SV=1
c116240.graph_c0 SAUR36	23.97	24.71	25.73	13.51	Auxin-responsive protein SAUR36 OS=Arabidopsis thaliana OX=3702 GN=SAUR36 PE=2 SV=1
c118037.graph_c0 GH3.1	37.11	8.89	6.59	4.3	Probable indole-3-acetic acid-amido synthetase GH3.1 OS=Arabidopsis thaliana OX=3702 GN=GH3.1 PE=2 SV=1
c122719.graph_c1 AFB2	50.06	78.38	44.19	53.29	Protein AUXIN SIGNALING F-BOX 2 OS=Arabidopsis thaliana OX=3702 GN=AFB2 PE=1 SV=1

## Sheet: CTK-DEGs
	FPKM
#ID	C0d	L4d	L8d	L12d	Swissprot_annotation
c122530.graph_c1 RPN10	50.89	80.5	91.1	124.59	26S proteasome non-ATPase regulatory subunit 4 homolog OS=Arabidopsis thaliana OX=3702 GN=RPN10 PE=1 SV=1
c107187.graph_c1 RPL5	50.56	60.44	28.17	38.09	50S ribosomal protein L5, chloroplastic OS=Arabidopsis thaliana OX=3702 GN=RPL5 PE=2 SV=1
c114363.graph_c0 RPL5B	128.1	189.28	119.47	170.98	60S ribosomal protein L5-2 OS=Arabidopsis thaliana OX=3702 GN=RPL5B PE=2 SV=3
c112713.graph_c0 ACR11	199.08	181.16	97.24	87.06	ACT domain-containing protein ACR11 OS=Arabidopsis thaliana OX=3702 GN=ACR11 PE=1 SV=1
c115949.graph_c0 ARP5	28.54	23.01	14.17	20.44	Actin-related protein 5 OS=Arabidopsis thaliana OX=3702 GN=ARP5 PE=1 SV=2
c117310.graph_c0 APT1	44.97	55.98	20.83	33.09	Adenine phosphoribosyltransferase 1, chloroplastic OS=Arabidopsis thaliana OX=3702 GN=APT1 PE=1 SV=2
c122029.graph_c0 CKX6	32.27	17.08	8.15	13.54	Cytokinin dehydrogenase 6 OS=Arabidopsis thaliana OX=3702 GN=CKX6 PE=2 SV=2
c119674.graph_c0 CKX7	10.81	12.85	7.12	3.18	Cytokinin dehydrogenase 7 OS=Arabidopsis thaliana OX=3702 GN=CKX7 PE=1 SV=1
c112977.graph_c1 LOG3	5.51	4.85	1.24	2.26	Cytokinin riboside 5'-monophosphate phosphoribohydrolase LOG3 OS=Arabidopsis thaliana OX=3702 GN=LOG3 PE=1 SV=1
c120505.graph_c2 LOG4	6.68	14.29	19.85	5.69	Cytokinin riboside 5'-monophosphate phosphoribohydrolase LOG4 OS=Arabidopsis thaliana OX=3702 GN=LOG4 PE=1 SV=1
c115140.graph_c0 LOG8	10.63	10.71	10.67	4.33	Cytokinin riboside 5'-monophosphate phosphoribohydrolase LOG8 OS=Arabidopsis thaliana OX=3702 GN=LOG8 PE=1 SV=1
c121187.graph_c2 LOG8	20.05	14.85	14.12	15.3	Cytokinin riboside 5'-monophosphate phosphoribohydrolase LOG8 OS=Arabidopsis thaliana OX=3702 GN=LOG8 PE=1 SV=1
c121469.graph_c0 SUV3	10.1	12.2	22.11	24.11	DExH-box ATP-dependent RNA helicase DExH16, mitochondrial OS=Arabidopsis thaliana OX=3702 GN=SUV3 PE=1 SV=1
c116114.graph_c0 MMS21	20.2	19.31	10.75	14.37	E3 SUMO-protein ligase MMS21 OS=Arabidopsis thaliana OX=3702 GN=MMS21 PE=1 SV=1
c105931.graph_c0 RGLG2	3.98	8.88	112.19	56.66	E3 ubiquitin-protein ligase RGLG2 OS=Arabidopsis thaliana OX=3702 GN=RGLG2 PE=1 SV=1
c123520.graph_c1 RGLG2	32.77	50.93	385.69	248.63	E3 ubiquitin-protein ligase RGLG2 OS=Arabidopsis thaliana OX=3702 GN=RGLG2 PE=1 SV=1
c120216.graph_c1 RGLG4	356.26	338.05	157.98	102.17	E3 ubiquitin-protein ligase RGLG4 OS=Arabidopsis thaliana OX=3702 GN=RGLG4 PE=1 SV=1
c120645.graph_c4 At1g22220	5.72	17.97	9.68	9.63	F-box protein At1g22220 OS=Arabidopsis thaliana OX=3702 GN=At1g22220 PE=2 SV=1
c115067.graph_c1 At1g30200	13.38	15.86	18.88	11.52	F-box protein At1g30200 OS=Arabidopsis thaliana OX=3702 GN=At1g30200 PE=2 SV=1
c121366.graph_c0 At2g44130	16.54	35.2	83.51	71.32	F-box/kelch-repeat protein At2g44130 OS=Arabidopsis thaliana OX=3702 GN=At2g44130 PE=2 SV=2
c119596.graph_c1 SKIP20	15.1	25.85	22.21	37.13	F-box/kelch-repeat protein SKIP20 OS=Arabidopsis thaliana OX=3702 GN=SKIP20 PE=1 SV=1
c113566.graph_c0 At4g29420	6.13	2.83	4.64	2.98	F-box/LRR-repeat protein At4g29420 OS=Arabidopsis thaliana OX=3702 GN=At4g29420 PE=2 SV=1
c114171.graph_c0 GAMMACA1	25.39	24.26	11.83	17.48	Gamma carbonic anhydrase 1, mitochondrial OS=Arabidopsis thaliana OX=3702 GN=GAMMACA1 PE=1 SV=1
c112780.graph_c0 MIF3	8.55	4.43	5.37	7.21	Mini zinc finger protein 3 OS=Arabidopsis thaliana OX=3702 GN=MIF3 PE=1 SV=1
c120165.graph_c2 GLO3	14.86	19.44	9.55	7.36	Peroxisomal (S)-2-hydroxy-acid oxidase GLO3 OS=Oryza sativa subsp. indica OX=39946 GN=GLO3 PE=3 SV=1
c118438.graph_c0 HCF136	205.46	192.27	174.94	196.41	Photosystem II stability/assembly factor HCF136, chloroplastic OS=Arabidopsis thaliana OX=3702 GN=HCF136 PE=1 SV=1
c119947.graph_c2 LOGL6	18.85	25.7	48.98	30.87	Probable cytokinin riboside 5'-monophosphate phosphoribohydrolase LOGL6 OS=Oryza sativa subsp. japonica OX=39947 GN=LOGL6 PE=2 SV=1
c116508.graph_c3 DHAR2	20.36	24.69	15.86	30.45	Probable glutathione S-transferase DHAR2, chloroplastic OS=Oryza sativa subsp. japonica OX=39947 GN=DHAR2 PE=2 SV=1
c114598.graph_c0 HSP26-A	139.46	259.87	1262.66	698.35	Probable glutathione S-transferase OS=Glycine max OX=3847 GN=HSP26-A PE=2 SV=1
c121331.graph_c0 QUA2	37.5	36.32	42.61	41.42	Probable pectin methyltransferase QUA2 OS=Arabidopsis thaliana OX=3702 GN=QUA2 PE=1 SV=2
c116827.graph_c0 PFP-BETA	55.73	57.09	35.15	44.27	Pyrophosphate--fructose 6-phosphate 1-phosphotransferase subunit beta OS=Ricinus communis OX=3988 GN=PFP-BETA PE=3 SV=1
c117527.graph_c0 SRD2	14.55	19.81	13.24	14.52	snRNA-activating protein complex subunit OS=Arabidopsis thaliana OX=3702 GN=SRD2 PE=1 SV=1
c119295.graph_c3 SDH5	57.65	55.57	36.97	52.22	Succinate dehydrogenase subunit 5, mitochondrial OS=Arabidopsis thaliana OX=3702 GN=SDH5 PE=1 SV=1
c113105.graph_c1 TRPA1	15.55	27.21	14.38	15.5	Tryptophan synthase alpha chain OS=Arabidopsis thaliana OX=3702 GN=TRPA1 PE=1 SV=2
c105887.graph_c1 GIS	18.76	11.94	1.38	2.22	Zinc finger protein GIS OS=Arabidopsis thaliana OX=3702 GN=GIS PE=1 SV=1
c123505.graph_c1 BZIP44	480.457	428.573	486.273	388.2	bZIP transcription factor 44 OS=Arabidopsis thaliana OX=3702 GN=BZIP44 PE=1 SV=1
c108249.graph_c1 BZIP24	9.42333	4.1	2.58	6.45	Basic leucine zipper 24 OS=Arabidopsis thaliana OX=3702 GN=BZIP24 PE=1 SV=1

## Sheet: JA-DEGs
	FPKM
#ID	C0d	L4d	L8d	L12d	Swissprot_annotation
c117044.graph_c0 PED1	38.09	28.92	14.21	17.5	3-ketoacyl-CoA thiolase 2, peroxisomal OS=Arabidopsis thaliana OX=3702 GN=PED1 PE=1 SV=2
c121674.graph_c1 ACBP4	20.78	20.95	22.23	22.77	Acyl-CoA-binding domain-containing protein 4 OS=Arabidopsis thaliana OX=3702 GN=ACBP4 PE=1 SV=1
c123974.graph_c0 AOC	100.12	72.31	47.06	61.42	Allene oxide cyclase, chloroplastic OS=Oryza sativa subsp. indica OX=39946 GN=AOC PE=2 SV=1
c122180.graph_c0 RH50	121.03	125.36	143.32	121.07	DEAD-box ATP-dependent RNA helicase 50 OS=Arabidopsis thaliana OX=3702 GN=RH50 PE=2 SV=2
c122102.graph_c0 DGD1	101.48	112.64	111.22	131.33	Digalactosyldiacylglycerol synthase 1, chloroplastic OS=Glycine max OX=3847 GN=DGD1 PE=2 SV=1
c120216.graph_c1 RGLG4	356.26	338.05	157.98	102.17	E3 ubiquitin-protein ligase RGLG4 OS=Arabidopsis thaliana OX=3702 GN=RGLG4 PE=1 SV=1
c115277.graph_c0 ERF1B	3.62	80.27	15.18	7.99	Ethylene-responsive transcription factor 1B OS=Arabidopsis thaliana OX=3702 GN=ERF1B PE=1 SV=2
c114298.graph_c0 At1g61340	11.09	20.85	72.27	36.49	F-box protein At1g61340 OS=Arabidopsis thaliana OX=3702 GN=At1g61340 PE=2 SV=1
c120522.graph_c0 At1g12200	9.09	18.04	114.74	68.64	Flavin-containing monooxygenase FMO GS-OX-like 2 OS=Arabidopsis thaliana OX=3702 GN=At1g12200 PE=2 SV=1
c116359.graph_c0 DHAR2	51.02	47.79	30.05	24.15	Glutathione S-transferase DHAR2 OS=Arabidopsis thaliana OX=3702 GN=DHAR2 PE=1 SV=1
c122437.graph_c0 GSH2	47.88	54.33	24.78	36.24	Glutathione synthetase, chloroplastic OS=Brassica juncea OX=3707 GN=GSH2 PE=2 SV=1
c121787.graph_c2 VIP2	31.83	34.03	39.43	31.3	Inositol hexakisphosphate and diphosphoinositol-pentakisphosphate kinase VIP2 OS=Arabidopsis thaliana OX=3702 GN=VIP2 PE=1 SV=1
c075882.graph_c0 ANS	4.79	10.58	22.79	32.94	Leucoanthocyanidin dioxygenase OS=Malus domestica OX=3750 GN=ANS PE=2 SV=1
c122721.graph_c3 MED25	29.15	29.92	30.04	39.39	Mediator of RNA polymerase II transcription subunit 25 OS=Solanum lycopersicum OX=4081 GN=MED25 PE=1 SV=1
c117992.graph_c0 MED25	64.33	63.06	72.43	79.11	Mediator of RNA polymerase II transcription subunit 25 OS=Solanum lycopersicum OX=4081 GN=MED25 PE=1 SV=1
c115149.graph_c1 MPK2	10.31	5.8	4.42	3.78	Mitogen-activated protein kinase 2 OS=Oryza sativa subsp. japonica OX=39947 GN=MPK2 PE=2 SV=1
c115149.graph_c0 MPK2	17.1	8.92	5.41	5.15	Mitogen-activated protein kinase 2 OS=Oryza sativa subsp. japonica OX=39947 GN=MPK2 PE=2 SV=1
c122552.graph_c0 MKK3	25.69	25.91	31.85	28.02	Mitogen-activated protein kinase kinase 3 OS=Arabidopsis thaliana OX=3702 GN=MKK3 PE=1 SV=1
c124143.graph_c1 NSP2	23.74	16.77	5.66	10.04	Nitrile-specifier protein 2 OS=Arabidopsis thaliana OX=3702 GN=NSP2 PE=2 SV=1
c115893.graph_c0 AIM1	54.21	82.57	88.01	90.07	Peroxisomal fatty acid beta-oxidation multifunctional protein AIM1 OS=Arabidopsis thaliana OX=3702 GN=AIM1 PE=1 SV=1
c119407.graph_c2 LRR-RLK	86.19	101.7	68.86	106.26	Probable leucine-rich repeat receptor-like serine/threonine-protein kinase At3g14840 OS=Arabidopsis thaliana OX=3702 GN=LRR-RLK PE=1 SV=1
c119407.graph_c1 LRR-RLK	2.9	4.88	3.95	5.13	Probable leucine-rich repeat receptor-like serine/threonine-protein kinase At3g14840 OS=Arabidopsis thaliana OX=3702 GN=LRR-RLK PE=1 SV=1
c124505.graph_c1 At1g07650	71.9	67.81	69.12	69.07	Probable LRR receptor-like serine/threonine-protein kinase At1g07650 OS=Arabidopsis thaliana OX=3702 GN=At1g07650 PE=1 SV=1
c112063.graph_c0 WRKY50	6.22	17.2	3.86	2.12	Probable WRKY transcription factor 50 OS=Arabidopsis thaliana OX=3702 GN=WRKY50 PE=2 SV=1
c111963.graph_c0 WRKY67	61.18	55.5	56.69	8.6	Probable WRKY transcription factor 67 OS=Arabidopsis thaliana OX=3702 GN=WRKY67 PE=2 SV=1
c123320.graph_c0 RVE4	58.02	144.33	67.29	83.08	Protein REVEILLE 4 OS=Arabidopsis thaliana OX=3702 GN=RVE4 PE=1 SV=1
c119655.graph_c0 RVE6	64.51	123.85	132.71	191.28	Protein REVEILLE 6 OS=Arabidopsis thaliana OX=3702 GN=RVE6 PE=2 SV=1
c124307.graph_c2 TIFY10B	40.94	207.02	241.55	104.62	Protein TIFY 10b OS=Oryza sativa subsp. indica OX=39946 GN=TIFY10B PE=3 SV=1
c122094.graph_c0 TIFY3B	108.12	145.07	193.83	229.67	Protein TIFY 3B OS=Arabidopsis thaliana OX=3702 GN=TIFY3B PE=1 SV=1
c120924.graph_c0 TIFY4B	111.6	141.79	213.73	269.79	Protein TIFY 4B OS=Arabidopsis thaliana OX=3702 GN=TIFY4B PE=1 SV=1
c116198.graph_c1 TIFY6B	136.26	200.84	111.22	44.82	Protein TIFY 6B OS=Arabidopsis thaliana OX=3702 GN=TIFY6B PE=1 SV=1
c121173.graph_c2 TIFY8	6.87	6.21	1.42	1.11	Protein TIFY 8 OS=Arabidopsis thaliana OX=3702 GN=TIFY8 PE=1 SV=1
c118201.graph_c0 TIFY9	19.7	31.94	59.45	58.93	Protein TIFY 9 OS=Arabidopsis thaliana OX=3702 GN=TIFY9 PE=1 SV=1
c111922.graph_c0 UP3	64.77	55.44	32.91	33.52	Stress-response A/B barrel domain-containing protein UP3 OS=Arabidopsis thaliana OX=3702 GN=UP3 PE=1 SV=1
c119744.graph_c0 UBP12	36.15	47.43	51.33	58.14	Ubiquitin carboxyl-terminal hydrolase 12 OS=Arabidopsis thaliana OX=3702 GN=UBP12 PE=1 SV=2

## Sheet: SA-DEGs
	FPKM
#ID	C0d	L4d	L8d	L12d	Swissprot_annotation
c122062.graph_c1 RPN1A	82.08	116.6	117.38	165.87	26S proteasome non-ATPase regulatory subunit 2 homolog A OS=Arabidopsis thaliana OX=3702 GN=RPN1A PE=1 SV=2
c113372.graph_c0 BT4	33.11	35.48	51.6	44.44	BTB/POZ and TAZ domain-containing protein 4 OS=Arabidopsis thaliana OX=3702 GN=BT4 PE=1 SV=1
c115421.graph_c0 OMT	40.73	81.62	109.59	100.92	Caffeic acid 3-O-methyltransferase OS=Eucalyptus gunnii OX=3933 GN=OMT PE=2 SV=1
c122180.graph_c0 RH50	121.03	125.36	143.32	121.07	DEAD-box ATP-dependent RNA helicase 50 OS=Arabidopsis thaliana OX=3702 GN=RH50 PE=2 SV=2
c120069.graph_c0 RPP2B	3.04	2.72	5.69	1.88	Disease resistance protein RPP2B OS=Arabidopsis thaliana OX=3702 GN=RPP2B PE=1 SV=2
c124489.graph_c0 DSC1	9	4.36	4.13	4.27	Disease resistance-like protein DSC1 OS=Arabidopsis thaliana OX=3702 GN=DSC1 PE=1 SV=1
c120069.graph_c1 DSC1	4.34	3.58	6.46	4.75	Disease resistance-like protein DSC1 OS=Arabidopsis thaliana OX=3702 GN=DSC1 PE=1 SV=1
c120069.graph_c2 DSC1	34.36	22.31	8.73	10.93	Disease resistance-like protein DSC1 OS=Arabidopsis thaliana OX=3702 GN=DSC1 PE=1 SV=1
c114298.graph_c0 At1g61340	11.09	20.85	72.27	36.49	F-box protein At1g61340 OS=Arabidopsis thaliana OX=3702 GN=At1g61340 PE=2 SV=1
c120522.graph_c0 At1g12200	9.09	18.04	114.74	68.64	Flavin-containing monooxygenase FMO GS-OX-like 2 OS=Arabidopsis thaliana OX=3702 GN=At1g12200 PE=2 SV=1
c116359.graph_c0 DHAR2	51.02	47.79	30.05	24.15	Glutathione S-transferase DHAR2 OS=Arabidopsis thaliana OX=3702 GN=DHAR2 PE=1 SV=1
c106667.graph_c0 GSTU7	6.35	5.66	5.31	2.31	Glutathione S-transferase U7 OS=Arabidopsis thaliana OX=3702 GN=GSTU7 PE=2 SV=1
c120252.graph_c0 ICS2	20.03	18.04	7.61	4.49	Isochorismate synthase 2, chloroplastic OS=Arabidopsis thaliana OX=3702 GN=ICS2 PE=2 SV=2
c114320.graph_c1 NSL1	18.36	39.63	68.49	36.75	MACPF domain-containing protein NSL1 OS=Arabidopsis thaliana OX=3702 GN=NSL1 PE=2 SV=1
c112618.graph_c0 MED18	14.95	8.22	8.18	11.29	Mediator of RNA polymerase II transcription subunit 18 OS=Arabidopsis thaliana OX=3702 GN=MED18 PE=1 SV=1
c115149.graph_c1 MPK2	10.31	5.8	4.42	3.78	Mitogen-activated protein kinase 2 OS=Oryza sativa subsp. japonica OX=39947 GN=MPK2 PE=2 SV=1
c115149.graph_c0 MPK2	17.1	8.92	5.41	5.15	Mitogen-activated protein kinase 2 OS=Oryza sativa subsp. japonica OX=39947 GN=MPK2 PE=2 SV=1
c124306.graph_c0 PNG1	29.7	41.86	41.36	48.15	Peptide-N(4)-(N-acetyl-beta-glucosaminyl)asparagine amidase OS=Arabidopsis thaliana OX=3702 GN=PNG1 PE=2 SV=1
c122791.graph_c1 OsI_27296	9.6	16.23	12.7	16.72	Probable E3 ubiquitin-protein ligase BAH1-like 1 OS=Oryza sativa subsp. indica OX=39946 GN=OsI_27296 PE=3 SV=1
c116508.graph_c3 DHAR2	20.36	24.69	15.86	30.45	Probable glutathione S-transferase DHAR2, chloroplastic OS=Oryza sativa subsp. japonica OX=39947 GN=DHAR2 PE=2 SV=1
c111963.graph_c0 WRKY67	61.18	55.5	56.69	8.6	Probable WRKY transcription factor 67 OS=Arabidopsis thaliana OX=3702 GN=WRKY67 PE=2 SV=1
c119725.graph_c2 DTX46	41.25	23.11	38.61	51.67	Protein DETOXIFICATION 46, chloroplastic OS=Arabidopsis thaliana OX=3702 GN=DTX46 PE=2 SV=1
c110584.graph_c0 At5g01750	7.03	8.56	14.21	3.53	Protein LURP-one-related 15 OS=Arabidopsis thaliana OX=3702 GN=At5g01750 PE=1 SV=1
c123320.graph_c0 RVE4	58.02	144.33	67.29	83.08	Protein REVEILLE 4 OS=Arabidopsis thaliana OX=3702 GN=RVE4 PE=1 SV=1
c119655.graph_c0 RVE6	64.51	123.85	132.71	191.28	Protein REVEILLE 6 OS=Arabidopsis thaliana OX=3702 GN=RVE6 PE=2 SV=1
c123177.graph_c0 SNC1	12.45	10.25	8.52	6.54	Protein SUPPRESSOR OF npr1-1, CONSTITUTIVE 1 OS=Arabidopsis thaliana OX=3702 GN=SNC1 PE=1 SV=5
c122216.graph_c0 EDR1	28.8	25.81	22.78	17.39	Serine/threonine-protein kinase EDR1 OS=Arabidopsis thaliana OX=3702 GN=EDR1 PE=1 SV=1
c117816.graph_c0 PCRK1	16.42	24.47	20.28	11.64	Serine/threonine-protein kinase PCRK1 OS=Arabidopsis thaliana OX=3702 GN=PCRK1 PE=1 SV=1
c116295.graph_c1 TGA7	44.49	97.04	42.83	73.43	Transcription factor TGA7 OS=Arabidopsis thaliana OX=3702 GN=TGA7 PE=1 SV=1

## Sheet: ETH-DEGs
	FPKM
#ID	C0d	L4d	L8d	L12d	Swissprot_annotation
c121524.graph_c0 DCD	74.27	31.13	18.87	21.76	Bifunctional D-cysteine desulfhydrase/1-aminocyclopropane-1-carboxylate deaminase, mitochondrial OS=Arabidopsis thaliana OX=3702 GN=DCD PE=1 SV=1
c118326.graph_c3 FOLD1	16.92	15.67	10.53	14.56	Bifunctional protein FolD 1, mitochondrial OS=Arabidopsis thaliana OX=3702 GN=FOLD1 PE=2 SV=1
c119126.graph_c0 FOLD2	47.74	29.31	8.23	11.97	Bifunctional protein FolD 2 OS=Arabidopsis thaliana OX=3702 GN=FOLD2 PE=2 SV=1
c123351.graph_c1 FOLD4	5.49	8.38	7.51	11.24	Bifunctional protein FolD 4, chloroplastic OS=Arabidopsis thaliana OX=3702 GN=FOLD4 PE=1 SV=1
c123403.graph_c0 EER5	35.15	64.96	92.88	111.91	Enhanced ethylene response protein 5 OS=Arabidopsis thaliana OX=3702 GN=EER5 PE=1 SV=1
c122919.graph_c0 ETR2	26.98	32.46	49.97	53.72	Ethylene receptor 2 OS=Arabidopsis thaliana OX=3702 GN=ETR2 PE=1 SV=2
c116573.graph_c0 ETR1	49.12	63.7	133.12	128.15	Ethylene receptor OS=Prunus persica OX=3760 GN=ETR1 PE=2 SV=1
c120213.graph_c1 EIN2	49.75	92.92	58.45	94.57	Ethylene-insensitive protein 2 OS=Arabidopsis thaliana OX=3702 GN=EIN2 PE=1 SV=1
c115277.graph_c0 ERF1B	3.62	80.27	15.18	7.99	Ethylene-responsive transcription factor 1B OS=Arabidopsis thaliana OX=3702 GN=ERF1B PE=1 SV=2
c115149.graph_c1 MPK2	10.31	5.8	4.42	3.78	Mitogen-activated protein kinase 2 OS=Oryza sativa subsp. japonica OX=39947 GN=MPK2 PE=2 SV=1
c115149.graph_c0 MPK2	17.1	8.92	5.41	5.15	Mitogen-activated protein kinase 2 OS=Oryza sativa subsp. japonica OX=39947 GN=MPK2 PE=2 SV=1
c122552.graph_c0 MKK3	25.69	25.91	31.85	28.02	Mitogen-activated protein kinase kinase 3 OS=Arabidopsis thaliana OX=3702 GN=MKK3 PE=1 SV=1
c119407.graph_c1 LRR-RLK	2.9	4.88	3.95	5.13	Probable leucine-rich repeat receptor-like serine/threonine-protein kinase At3g14840 OS=Arabidopsis thaliana OX=3702 GN=LRR-RLK PE=1 SV=1
c119407.graph_c2 LRR-RLK	86.19	101.7	68.86	106.26	Probable leucine-rich repeat receptor-like serine/threonine-protein kinase At3g14840 OS=Arabidopsis thaliana OX=3702 GN=LRR-RLK PE=1 SV=1
c124505.graph_c1 At1g07650	71.9	67.81	69.12	69.07	Probable LRR receptor-like serine/threonine-protein kinase At1g07650 OS=Arabidopsis thaliana OX=3702 GN=At1g07650 PE=1 SV=1
c123113.graph_c2 Os03g0815200	10.71	9.85	6.66	10.22	Probable methylenetetrahydrofolate reductase OS=Oryza sativa subsp. japonica OX=39947 GN=Os03g0815200 PE=2 SV=1
c121536.graph_c1 EGY1	26.04	31.05	13.58	12.68	Probable zinc metalloprotease EGY1, chloroplastic OS=Arabidopsis thaliana OX=3702 GN=EGY1 PE=2 SV=1
c122165.graph_c0 BPC4	25.37	35.13	28.07	37.18	Protein BASIC PENTACYSTEINE4 OS=Arabidopsis thaliana OX=3702 GN=BPC4 PE=1 SV=1
c118320.graph_c0 BPC6	52.55	87.13	55.67	75.72	Protein BASIC PENTACYSTEINE6 OS=Arabidopsis thaliana OX=3702 GN=BPC6 PE=1 SV=1
c123320.graph_c0 RVE4	58.02	144.33	67.29	83.08	Protein REVEILLE 4 OS=Arabidopsis thaliana OX=3702 GN=RVE4 PE=1 SV=1
c119655.graph_c0 RVE6	64.51	123.85	132.71	191.28	Protein REVEILLE 6 OS=Arabidopsis thaliana OX=3702 GN=RVE6 PE=2 SV=1
c121972.graph_c0 TTG1	32.19	35.82	29.4	20.85	Protein TRANSPARENT TESTA GLABRA 1 OS=Arabidopsis thaliana OX=3702 GN=TTG1 PE=1 SV=1
c118673.graph_c1 WDL5	121.23	74.96	11.66	8.1	Protein WVD2-like 5 OS=Arabidopsis thaliana OX=3702 GN=WDL5 PE=1 SV=1
c112956.graph_c0 RABE1C	12.96	24.54	36.21	30.41	Ras-related protein RABE1c OS=Arabidopsis thaliana OX=3702 GN=RABE1C PE=1 SV=1
c115478.graph_c0 RABE1C	106.27	127.33	156.44	136.9	Ras-related protein RABE1c OS=Arabidopsis thaliana OX=3702 GN=RABE1C PE=1 SV=1
c122216.graph_c0 EDR1	28.8	25.81	22.78	17.39	Serine/threonine-protein kinase EDR1 OS=Arabidopsis thaliana OX=3702 GN=EDR1 PE=1 SV=1
c117855.graph_c0 STY8	49.2	61.2	42.91	38.75	Serine/threonine-protein kinase STY8 OS=Arabidopsis thaliana OX=3702 GN=STY8 PE=1 SV=2

## Sheet: BR-DEGs
	FPKM
#ID	C0d	L4d	L8d	L12d	Swissprot_annotation
c121834.graph_c0 DWF5	40.91	42.62	20.77	34.69	7-dehydrocholesterol reductase OS=Arabidopsis thaliana OX=3702 GN=DWF5 PE=1 SV=1
c081930.graph_c1 BEH2	8.75	21.1	26.22	17.87	BES1/BZR1 homolog protein 2 OS=Arabidopsis thaliana OX=3702 GN=BEH2 PE=1 SV=1
c113352.graph_c0 BA13	50.61	29.07	5.94	5.97	Cytochrome P450 85A OS=Phaseolus vulgaris OX=3885 GN=BA13 PE=3 SV=2
c108695.graph_c0 CYP90A1	19.62	15.09	13.87	11.58	Cytochrome P450 90A1 OS=Arabidopsis thaliana OX=3702 GN=CYP90A1 PE=1 SV=1
c123314.graph_c0 TOP6B	25.38	26.14	24.79	25.66	DNA topoisomerase 6 subunit B OS=Arabidopsis thaliana OX=3702 GN=TOP6B PE=1 SV=1
c117000.graph_c3 TTL3	6.96	5.81	1.48	1.73	Inactive TPR repeat-containing thioredoxin TTL3 OS=Arabidopsis thaliana OX=3702 GN=TTL3 PE=1 SV=2
c119721.graph_c0 LRR2	32.83	44.45	96.61	39.49	Leucine-rich repeat protein 2 OS=Arabidopsis thaliana OX=3702 GN=LRR2 PE=2 SV=1
c118248.graph_c0 REF6	9.87	12.61	8.09	12.71	Lysine-specific demethylase REF6 OS=Arabidopsis thaliana OX=3702 GN=REF6 PE=1 SV=1
c112780.graph_c0 MIF3	8.55	4.43	5.37	7.21	Mini zinc finger protein 3 OS=Arabidopsis thaliana OX=3702 GN=MIF3 PE=1 SV=1
c115224.graph_c1 BZR1	8.58	14.09	13.67	12.51	Protein BRASSINAZOLE-RESISTANT 1 OS=Arabidopsis thaliana OX=3702 GN=BZR1 PE=1 SV=1
c124675.graph_c0 RALFL33	254.29	102.87	53.27	49.6	Protein RALF-like 33 OS=Arabidopsis thaliana OX=3702 GN=RALFL33 PE=2 SV=1
c120785.graph_c2 RER6	158.06	143.04	162.9	171.81	Protein RETICULATA-RELATED 6, chloroplastic OS=Arabidopsis thaliana OX=3702 GN=RER6 PE=2 SV=1
c117813.graph_c4 REM4.1	77.4	135.92	268.2	290.45	Remorin 4.1 OS=Oryza sativa subsp. japonica OX=39947 GN=REM4.1 PE=1 SV=1
c110883.graph_c0 BSK7	24.14	54.06	94.19	92.06	Serine/threonine-protein kinase BSK7 OS=Arabidopsis thaliana OX=3702 GN=BSK7 PE=3 SV=1
c110883.graph_c1 BSK8	18.98	41.47	64.63	80.4	Serine/threonine-protein kinase BSK8 OS=Arabidopsis thaliana OX=3702 GN=BSK8 PE=1 SV=1
c123092.graph_c0 BSL1	46.42	72.46	68.94	85.41	Serine/threonine-protein phosphatase BSL1 OS=Arabidopsis thaliana OX=3702 GN=BSL1 PE=1 SV=2
c118788.graph_c4 BSL3	26.12	37.44	56.62	51.15	Serine/threonine-protein phosphatase BSL3 OS=Arabidopsis thaliana OX=3702 GN=BSL3 PE=1 SV=2
c116932.graph_c3 SERK2	8.46	10.74	10.69	10.32	Somatic embryogenesis receptor kinase 2 OS=Arabidopsis thaliana OX=3702 GN=SERK2 PE=1 SV=1
c119890.graph_c0 TTL1	1.16	1.83	2.18	3.75	TPR repeat-containing thioredoxin TTL1 OS=Arabidopsis thaliana OX=3702 GN=TTL1 PE=1 SV=1
c122329.graph_c0 IBL1	17.03	34.23	24.64	24.47	Transcription factor IBH1-like 1 OS=Arabidopsis thaliana OX=3702 GN=IBL1 PE=1 SV=1
c121372.graph_c0 TTL	14.29	5.52	3.49	6.27	Uric acid degradation bifunctional protein TTL OS=Arabidopsis thaliana OX=3702 GN=TTL PE=1 SV=1

## Sheet: GA-DEGs
	FPKM
#ID	C0d	L4d	L8d	L12d	Swissprot_annotation
c106067.graph_c0 SWEET11	228.78	329.5	25.02	19.03	Bidirectional sugar transporter SWEET11 OS=Arabidopsis thaliana OX=3702 GN=SWEET11 PE=1 SV=1
c072619.graph_c0 GASA2	2.66	13.98	34.46	73.63	Gibberellin-regulated protein 2 OS=Arabidopsis thaliana OX=3702 GN=GASA2 PE=2 SV=1
c112780.graph_c0 MIF3	8.55	4.43	5.37	7.21	Mini zinc finger protein 3 OS=Arabidopsis thaliana OX=3702 GN=MIF3 PE=1 SV=1
c117529.graph_c0 EFM	6.88	4.85	3.79	2.1	Myb family transcription factor EFM OS=Arabidopsis thaliana OX=3702 GN=EFM PE=1 SV=2
c114598.graph_c0 HSP26-A	139.46	259.87	1262.66	698.35	Probable glutathione S-transferase OS=Glycine max OX=3847 GN=HSP26-A PE=2 SV=1
c123320.graph_c0 RVE4	58.02	144.33	67.29	83.08	Protein REVEILLE 4 OS=Arabidopsis thaliana OX=3702 GN=RVE4 PE=1 SV=1
c119655.graph_c0 RVE6	64.51	123.85	132.71	191.28	Protein REVEILLE 6 OS=Arabidopsis thaliana OX=3702 GN=RVE6 PE=2 SV=1
c105734.graph_c0 SRS1	5.36	4.95	8.29	9.21	Protein SHI RELATED SEQUENCE 1 OS=Arabidopsis thaliana OX=3702 GN=SRS1 PE=1 SV=2
c113643.graph_c0 SCL3	6.85	17.2	24.29	14.54	Scarecrow-like protein 3 OS=Arabidopsis thaliana OX=3702 GN=SCL3 PE=1 SV=1
c106002.graph_c0 SCL3	19.98	24.88	32.02	15.92	Scarecrow-like protein 3 OS=Arabidopsis thaliana OX=3702 GN=SCL3 PE=1 SV=1
c122216.graph_c0 EDR1	28.8	25.81	22.78	17.39	Serine/threonine-protein kinase EDR1 OS=Arabidopsis thaliana OX=3702 GN=EDR1 PE=1 SV=1
c117855.graph_c0 STY8	49.2	61.2	42.91	38.75	Serine/threonine-protein kinase STY8 OS=Arabidopsis thaliana OX=3702 GN=STY8 PE=1 SV=2
c105887.graph_c1 GIS	18.76	11.94	1.38	2.22	Zinc finger protein GIS OS=Arabidopsis thaliana OX=3702 GN=GIS PE=1 SV=1

## Sheet: SL-DEGs
	FPKM
#ID	C0d	L4d	L8d	L12d	Swissprot_annotation
c123632.graph_c0 SMXL7	9.2	8.74	10.53	12.15	Protein SMAX1-LIKE 7 OS=Arabidopsis thaliana OX=3702 GN=SMXL7 PE=1 SV=1
c113163.graph_c0 SMAX1	12.97	22.81	46.04	36.21	Protein SUPPRESSOR OF MAX2 1 OS=Arabidopsis thaliana OX=3702 GN=SMAX1 PE=1 SV=1
c111174.graph_c0 RMS3	0.69	0.29	0.22	0.47	Strigolactone esterase RMS3 OS=Pisum sativum OX=3888 GN=RMS3 PE=1 SV=1
c118873.graph_c0 D14	86.49	39.61	37.76	57.38	Strigolactone esterase D14 OS=Arabidopsis thaliana OX=3702 GN=D14 PE=1 SV=1
