# Supplementary material for: Identification of Chilling-Responsive Genes in Litchi chinensis by Transcriptomic Analysis Underlying Phytohormones and Antioxidant Systems
Source: Int J Mol Sci. 2022 Jul 29;23(15):8424. doi: 10.3390/ijms23158424 (PMC9369065; doi:10.3390/ijms23158424)
Supplement: Supplementary file 1 [file ijms-23-08424-s001.zip › Table S3 The expression profiles of the AO-CRGs.xls]

## Sheet: AO-CRGs
Table S3 The expression profiles of the AO-CRGs
AO-CRGs	FPKM
#ID	C0d	L4d	L8d	L12d	Swissprot_annotation	KEGG_pathway_annotation	GO_annotation
c118467.graph_c0 AFRR	69.74	133.23	272.36	399.12	Monodehydroascorbate reductase OS=Solanum lycopersicum OX=4081 GN=AFRR PE=1 SV=1	Ascorbate and aldarate metabolism (ko00053)	Molecular Function: oxidoreductase activity (GO:0016491);; Molecular Function: flavin adenine dinucleotide binding (GO:0050660);;
c118813.graph_c2 MDAR4	83.69	63.99	21.15	26.34	Monodehydroascorbate reductase 4, peroxisomal OS=Arabidopsis thaliana OX=3702 GN=MDAR4 PE=1 SV=1	Ascorbate and aldarate metabolism (ko00053)	Cellular Component: integral component of membrane (GO:0016021);; Molecular Function: oxidoreductase activity (GO:0016491);; Molecular Function: flavin adenine dinucleotide binding (GO:0050660);;
c119568.graph_c0 MDAR5	43.62	28.17	10.05	14.55	Monodehydroascorbate reductase, chloroplastic/mitochondrial OS=Arabidopsis thaliana OX=3702 GN=MDAR5 PE=1 SV=3	Ascorbate and aldarate metabolism (ko00053)	Molecular Function: oxidoreductase activity (GO:0016491);; Molecular Function: flavin adenine dinucleotide binding (GO:0050660);;
c118638.graph_c0 MDAR5	16.28	4.52	4.35	5.13	Monodehydroascorbate reductase, chloroplastic/mitochondrial OS=Arabidopsis thaliana OX=3702 GN=MDAR5 PE=1 SV=3	Ascorbate and aldarate metabolism (ko00053)	Molecular Function: oxidoreductase activity (GO:0016491);; Biological Process: metal ion transport (GO:0030001);; Molecular Function: metal ion binding (GO:0046872);; Molecular Function: flavin adenine dinucleotide binding (GO:0050660);;
c111467.graph_c0 APX1	310.3	464.59	363.54	384.8	L-ascorbate peroxidase, cytosolic OS=Pisum sativum OX=3888 GN=APX1 PE=1 SV=2	Ascorbate and aldarate metabolism (ko00053);; Glutathione metabolism (ko00480)	Molecular Function: peroxidase activity (GO:0004601);; Biological Process: response to oxidative stress (GO:0006979);; Molecular Function: heme binding (GO:0020037);;
c111958.graph_c0 APX2	18.34	27.39	56.99	224.58	L-ascorbate peroxidase 2, cytosolic OS=Arabidopsis thaliana OX=3702 GN=APX2 PE=2 SV=3	Ascorbate and aldarate metabolism (ko00053);; Glutathione metabolism (ko00480)	Biological Process: response to reactive oxygen species (GO:0000302);; Molecular Function: molecular_function (GO:0003674);; Molecular Function: catalytic activity (GO:0003824);; Molecular Function: cytochrome-c peroxidase activity (GO:0004130);; Molecular Function: peroxidase activity (GO:0004601);; Cellular Component: cellular_component (GO:0005575);; Cellular Component: intracellular (GO:00056…
c118006.graph_c0 APX6	98.79	88.14	83.25	96.42	Probable L-ascorbate peroxidase 6, chloroplastic/mitochondrial OS=Oryza sativa subsp. japonica OX=39947 GN=APX6 PE=2 SV=1	Ascorbate and aldarate metabolism (ko00053);; Glutathione metabolism (ko00480)	Molecular Function: peroxidase activity (GO:0004601);; Biological Process: response to oxidative stress (GO:0006979);; Molecular Function: heme binding (GO:0020037);;
c122400.graph_c5 APX3	101.44	116.3	53.2	51.98	L-ascorbate peroxidase 3 OS=Arabidopsis thaliana OX=3702 GN=APX3 PE=1 SV=1	Ascorbate and aldarate metabolism (ko00053);; Glutathione metabolism (ko00480)	Molecular Function: peroxidase activity (GO:0004601);; Biological Process: response to oxidative stress (GO:0006979);; Cellular Component: integral component of membrane (GO:0016021);; Molecular Function: heme binding (GO:0020037);;
c116508.graph_c3 DHAR2	20.36	24.69	15.86	30.45	Probable glutathione S-transferase DHAR2, chloroplastic OS=Oryza sativa subsp. japonica OX=39947 GN=DHAR2 PE=2 SV=1	Ascorbate and aldarate metabolism (ko00053);; Glutathione metabolism (ko00480)	Molecular Function: molecular_function (GO:0003674);; Molecular Function: catalytic activity (GO:0003824);; Molecular Function: glutathione transferase activity (GO:0004364);; Molecular Function: binding (GO:0005488);; Molecular Function: protein binding (GO:0005515);; Cellular Component: cellular_component (GO:0005575);; Cellular Component: intracellular (GO:0005622);; Cellular Component: obsole…
c116359.graph_c0 DHAR2	51.02	47.79	30.05	24.15	Glutathione S-transferase DHAR2 OS=Arabidopsis thaliana OX=3702 GN=DHAR2 PE=1 SV=1	Ascorbate and aldarate metabolism (ko00053);; Glutathione metabolism (ko00480)	Biological Process: response to reactive oxygen species (GO:0000302);; Biological Process: response to acid chemical (GO:0001101);; Molecular Function: molecular_function (GO:0003674);; Molecular Function: catalytic activity (GO:0003824);; Molecular Function: glutathione transferase activity (GO:0004364);; Molecular Function: binding (GO:0005488);; Molecular Function: copper ion binding (GO:00055…
c114934.graph_c0 APX6	48.11	36.1	12.42	9.3	Putative L-ascorbate peroxidase 6 OS=Arabidopsis thaliana OX=3702 GN=APX6 PE=2 SV=1	Ascorbate and aldarate metabolism (ko00053);; Glutathione metabolism (ko00480)	Biological Process: reproduction (GO:0000003);; Biological Process: response to reactive oxygen species (GO:0000302);; Biological Process: developmental process involved in reproduction (GO:0003006);; Molecular Function: molecular_function (GO:0003674);; Molecular Function: catalytic activity (GO:0003824);; Molecular Function: cytochrome-c peroxidase activity (GO:0004130);; Molecular Function: pe…
c122437.graph_c0 GSH2	47.88	54.33	24.78	36.24	Glutathione synthetase, chloroplastic OS=Brassica juncea OX=3707 GN=GSH2 PE=2 SV=1	Cysteine and methionine metabolism (ko00270);; Glutathione metabolism (ko00480)	Molecular Function: nucleotide binding (GO:0000166);; Molecular Function: magnesium ion binding (GO:0000287);; Biological Process: response to acid chemical (GO:0001101);; Molecular Function: molecular_function (GO:0003674);; Molecular Function: catalytic activity (GO:0003824);; Molecular Function: glutathione synthase activity (GO:0004363);; Molecular Function: binding (GO:0005488);; Molecular F…
c106123.graph_c0 TCHQD	21.79	16.23	3.98	3.84	Glutathione S-transferase TCHQD OS=Arabidopsis thaliana OX=3702 GN=TCHQD PE=2 SV=1	Glutathione metabolism (ko00480)	Molecular Function: molecular_function (GO:0003674);; Molecular Function: catalytic activity (GO:0003824);; Molecular Function: glutathione transferase activity (GO:0004364);; Molecular Function: protein binding (GO:0005515);; Cellular Component: cellular_component (GO:0005575);; Cellular Component: intracellular (GO:0005622);; Cellular Component: obsolete cell (GO:0005623);; Cellular Component: …
c114598.graph_c0 HSP26-A	139.46	259.87	1262.66	698.35	Probable glutathione S-transferase OS=Glycine max OX=3847 GN=HSP26-A PE=2 SV=1	Glutathione metabolism (ko00480)	Biological Process: response to acid chemical (GO:0001101);; Molecular Function: molecular_function (GO:0003674);; Molecular Function: catalytic activity (GO:0003824);; Molecular Function: glutathione transferase activity (GO:0004364);; Molecular Function: protein binding (GO:0005515);; Cellular Component: cellular_component (GO:0005575);; Cellular Component: intracellular (GO:0005622);; Cellular…
c113034.graph_c0 GSTL3	273.76	274.49	339.83	422.07	Glutathione S-transferase L3 OS=Arabidopsis thaliana OX=3702 GN=GSTL3 PE=2 SV=1	Glutathione metabolism (ko00480)	Molecular Function: molecular_function (GO:0003674);; Molecular Function: catalytic activity (GO:0003824);; Molecular Function: glutathione transferase activity (GO:0004364);; Molecular Function: protein binding (GO:0005515);; Cellular Component: cellular_component (GO:0005575);; Cellular Component: intracellular (GO:0005622);; Cellular Component: obsolete cell (GO:0005623);; Cellular Component: …
c112060.graph_c0 HSP26-A	181.23	223.27	824.36	336.92	Probable glutathione S-transferase OS=Glycine max OX=3847 GN=HSP26-A PE=2 SV=1	Glutathione metabolism (ko00480)	Molecular Function: protein binding (GO:0005515);;
c114085.graph_c0 GSTU17	38.84	53.45	83.6	301.7	Glutathione S-transferase U17 OS=Arabidopsis thaliana OX=3702 GN=GSTU17 PE=2 SV=1	Glutathione metabolism (ko00480)	Molecular Function: molecular_function (GO:0003674);; Molecular Function: catalytic activity (GO:0003824);; Molecular Function: glutathione transferase activity (GO:0004364);; Molecular Function: protein binding (GO:0005515);; Cellular Component: cellular_component (GO:0005575);; Cellular Component: intracellular (GO:0005622);; Cellular Component: obsolete cell (GO:0005623);; Cellular Component: …
c112829.graph_c0 GSTU7	323.52	203.97	349.26	214.17	Glutathione S-transferase U7 OS=Arabidopsis thaliana OX=3702 GN=GSTU7 PE=2 SV=1	Glutathione metabolism (ko00480)	Molecular Function: transferase activity (GO:0016740);;
c111286.graph_c0 GSTU19	99.07	130.24	232.72	172.93	Glutathione S-transferase U19 OS=Arabidopsis thaliana OX=3702 GN=GSTU19 PE=1 SV=1	Glutathione metabolism (ko00480)	Molecular Function: transferase activity (GO:0016740);;
c115754.graph_c0 GSTF8	207.28	369.94	173.51	150.73	Glutathione S-transferase F8, chloroplastic OS=Arabidopsis thaliana OX=3702 GN=GSTF8 PE=1 SV=3	Glutathione metabolism (ko00480)	Biological Process: response to acid chemical (GO:0001101);; Biological Process: response to oomycetes (GO:0002239);; Biological Process: immune system process (GO:0002376);; Molecular Function: molecular_function (GO:0003674);; Molecular Function: catalytic activity (GO:0003824);; Molecular Function: glutathione transferase activity (GO:0004364);; Molecular Function: binding (GO:0005488);; Molec…
c122350.graph_c1 PARA	126.52	29.63	90.31	73.36	Probable glutathione S-transferase parA OS=Nicotiana tabacum OX=4097 GN=PARA PE=2 SV=1	Glutathione metabolism (ko00480)	Molecular Function: molecular_function (GO:0003674);; Molecular Function: catalytic activity (GO:0003824);; Molecular Function: glutathione transferase activity (GO:0004364);; Molecular Function: protein binding (GO:0005515);; Cellular Component: cellular_component (GO:0005575);; Cellular Component: intracellular (GO:0005622);; Cellular Component: obsolete cell (GO:0005623);; Cellular Component: …
c119122.graph_c0 GSTT1	76.94	103.77	46.51	60.15	Glutathione S-transferase T1 OS=Arabidopsis thaliana OX=3702 GN=GSTT1 PE=2 SV=1	Glutathione metabolism (ko00480)	Molecular Function: molecular_function (GO:0003674);; Molecular Function: catalytic activity (GO:0003824);; Molecular Function: glutathione transferase activity (GO:0004364);; Cellular Component: cellular_component (GO:0005575);; Cellular Component: intracellular (GO:0005622);; Cellular Component: obsolete cell (GO:0005623);; Cellular Component: cytoplasm (GO:0005737);; Cellular Component: peroxi…
c120131.graph_c0 GOR	70.2	70.28	57.83	50.71	Glutathione reductase, chloroplastic (Fragment) OS=Nicotiana tabacum OX=4097 GN=GOR PE=1 SV=1	Glutathione metabolism (ko00480)	Molecular Function: oxidoreductase activity (GO:0016491);; Biological Process: cell redox homeostasis (GO:0045454);; Molecular Function: flavin adenine dinucleotide binding (GO:0050660);;
c081335.graph_c0 GSTF10	88.09	70.49	20.4	31.04	Glutathione S-transferase F10 OS=Arabidopsis thaliana OX=3702 GN=GSTF10 PE=1 SV=3	Glutathione metabolism (ko00480)	Molecular Function: molecular_function (GO:0003674);; Molecular Function: catalytic activity (GO:0003824);; Molecular Function: glutathione transferase activity (GO:0004364);; Molecular Function: binding (GO:0005488);; Molecular Function: protein binding (GO:0005515);; Cellular Component: cellular_component (GO:0005575);; Cellular Component: intracellular (GO:0005622);; Cellular Component: obsole…
c124336.graph_c1 HSP26-A	57.5	30.22	69.82	26.94	Probable glutathione S-transferase OS=Glycine max OX=3847 GN=HSP26-A PE=2 SV=1	Glutathione metabolism (ko00480)	Molecular Function: protein binding (GO:0005515);;
c120814.graph_c4 GSTF9	39.35	28.09	24.24	25.97	Glutathione S-transferase F9 OS=Arabidopsis thaliana OX=3702 GN=GSTF9 PE=1 SV=1	Glutathione metabolism (ko00480)	Biological Process: response to acid chemical (GO:0001101);; Molecular Function: molecular_function (GO:0003674);; Molecular Function: catalytic activity (GO:0003824);; Molecular Function: glutathione transferase activity (GO:0004364);; Molecular Function: peroxidase activity (GO:0004601);; Molecular Function: glutathione peroxidase activity (GO:0004602);; Molecular Function: binding (GO:0005488)…
c122484.graph_c0 PARC	8.73	19.15	11.88	18.9	Probable glutathione S-transferase parC OS=Nicotiana tabacum OX=4097 GN=PARC PE=2 SV=1	Glutathione metabolism (ko00480)	--
c123238.graph_c0 GSTL2	21.71	24.02	14.44	18.48	Glutathione S-transferase L2, chloroplastic OS=Arabidopsis thaliana OX=3702 GN=GSTL2 PE=2 SV=1	Glutathione metabolism (ko00480)	Molecular Function: molecular_function (GO:0003674);; Molecular Function: catalytic activity (GO:0003824);; Molecular Function: glutathione transferase activity (GO:0004364);; Molecular Function: protein binding (GO:0005515);; Cellular Component: cellular_component (GO:0005575);; Cellular Component: intracellular (GO:0005622);; Cellular Component: obsolete cell (GO:0005623);; Cellular Component: …
c118683.graph_c0 PARA	10.08	14.27	18.64	16.65	Probable glutathione S-transferase parA OS=Nicotiana tabacum OX=4097 GN=PARA PE=2 SV=1	Glutathione metabolism (ko00480)	--
c110494.graph_c0 HSP26-A	7.02	5.4	6.07	16.17	Probable glutathione S-transferase OS=Glycine max OX=3847 GN=HSP26-A PE=2 SV=1	Glutathione metabolism (ko00480)	Molecular Function: transferase activity (GO:0016740);;
c106667.graph_c0 GSTU7	6.35	5.66	5.31	2.31	Glutathione S-transferase U7 OS=Arabidopsis thaliana OX=3702 GN=GSTU7 PE=2 SV=1	Glutathione metabolism (ko00480)	Biological Process: response to acid chemical (GO:0001101);; Molecular Function: molecular_function (GO:0003674);; Molecular Function: catalytic activity (GO:0003824);; Molecular Function: glutathione transferase activity (GO:0004364);; Molecular Function: protein binding (GO:0005515);; Cellular Component: cellular_component (GO:0005575);; Cellular Component: intracellular (GO:0005622);; Cellular…
c119209.graph_c5 GST	4.59	2.62	0.79	1.01	Glutathione S-transferase OS=Hyoscyamus muticus OX=35626 PE=1 SV=1	Glutathione metabolism (ko00480)	Biological Process: response to acid chemical (GO:0001101);; Biological Process: response to oomycetes (GO:0002239);; Biological Process: immune system process (GO:0002376);; Molecular Function: molecular_function (GO:0003674);; Molecular Function: catalytic activity (GO:0003824);; Molecular Function: glutathione transferase activity (GO:0004364);; Molecular Function: binding (GO:0005488);; Molec…
c110039.graph_c0 GSTF13	1.11	0.57	1.16	0.32	Glutathione S-transferase F13 OS=Arabidopsis thaliana OX=3702 GN=GSTF13 PE=3 SV=1	Glutathione metabolism (ko00480)	Molecular Function: molecular_function (GO:0003674);; Molecular Function: catalytic activity (GO:0003824);; Molecular Function: glutathione transferase activity (GO:0004364);; Molecular Function: binding (GO:0005488);; Molecular Function: protein binding (GO:0005515);; Cellular Component: cellular_component (GO:0005575);; Cellular Component: intracellular (GO:0005622);; Cellular Component: obsole…
c106074.graph_c0 GSTU8	5.44	0.68	0.11	0.27	Glutathione S-transferase U8 OS=Arabidopsis thaliana OX=3702 GN=GSTU8 PE=2 SV=1	Glutathione metabolism (ko00480)	Molecular Function: transferase activity (GO:0016740);;
c119905.graph_c0 GPX7	122.17	102.34	89.32	124.24	Putative glutathione peroxidase 7, chloroplastic OS=Arabidopsis thaliana OX=3702 GN=GPX7 PE=3 SV=2	Glutathione metabolism (ko00480);; Arachidonic acid metabolism (ko00590)	Molecular Function: glutathione peroxidase activity (GO:0004602);; Biological Process: response to oxidative stress (GO:0006979);;
c112216.graph_c0 GPX4	68.08	48.46	55.31	44.16	Probable glutathione peroxidase 4 OS=Arabidopsis thaliana OX=3702 GN=GPX4 PE=2 SV=1	Glutathione metabolism (ko00480);; Arachidonic acid metabolism (ko00590)	Molecular Function: glutathione peroxidase activity (GO:0004602);; Biological Process: response to oxidative stress (GO:0006979);;
c122602.graph_c0 GPXHA-2	13.22	5.62	7.18	10.36	Probable phospholipid hydroperoxide glutathione peroxidase OS=Helianthus annuus OX=4232 GN=GPXHA-2 PE=2 SV=1	Glutathione metabolism (ko00480);; Arachidonic acid metabolism (ko00590)	Molecular Function: glutathione peroxidase activity (GO:0004602);; Molecular Function: protein kinase activity (GO:0004672);; Molecular Function: ATP binding (GO:0005524);; Cellular Component: cellular_component (GO:0005575);; Cellular Component: intracellular (GO:0005622);; Cellular Component: obsolete cell (GO:0005623);; Cellular Component: nucleus (GO:0005634);; Cellular Component: cytoplasm (…
c109143.graph_c0 SODCC	353.42	356.96	311.73	511.02	Superoxide dismutase [Cu-Zn] OS=Carica papaya OX=3649 GN=SODCC PE=2 SV=1	Peroxisome (ko04146)	Molecular Function: superoxide dismutase activity (GO:0004784);; Molecular Function: metal ion binding (GO:0046872);;
c120531.graph_c0 SODCP	324.52	259.57	127.65	137.05	Superoxide dismutase [Cu-Zn], chloroplastic OS=Solanum lycopersicum OX=4081 GN=SODCP.2 PE=1 SV=1	Peroxisome (ko04146)	Molecular Function: superoxide dismutase activity (GO:0004784);; Molecular Function: metal ion binding (GO:0046872);;
c118008.graph_c0 FSD3	41.53	52.37	32.74	36.08	Superoxide dismutase [Fe] 3, chloroplastic OS=Arabidopsis thaliana OX=3702 GN=FSD3 PE=1 SV=1	Peroxisome (ko04146)	Molecular Function: superoxide dismutase activity (GO:0004784);; Molecular Function: metal ion binding (GO:0046872);;
c119127.graph_c1 FSD2	56.07	34.55	27	33.87	Superoxide dismutase [Fe] 2, chloroplastic OS=Arabidopsis thaliana OX=3702 GN=FSD2 PE=1 SV=1	Peroxisome (ko04146)	Molecular Function: superoxide dismutase activity (GO:0004784);; Molecular Function: metal ion binding (GO:0046872);;
c116862.graph_c0 SODCC	1.93	4.23	2.66	4.36	Superoxide dismutase [Cu-Zn] OS=Solidago canadensis var. scabra OX=59294 GN=SODCC PE=2 SV=3	Peroxisome (ko04146)	Molecular Function: superoxide dismutase activity (GO:0004784);; Molecular Function: metal ion binding (GO:0046872);;
c117535.graph_c0 PER12	197.04	352.33	448.27	431.63	Peroxidase 12 OS=Arabidopsis thaliana OX=3702 GN=PER12 PE=1 SV=1	Phenylpropanoid biosynthesis (ko00940)	Molecular Function: peroxidase activity (GO:0004601);; Cellular Component: extracellular region (GO:0005576);; Biological Process: response to oxidative stress (GO:0006979);; Molecular Function: heme binding (GO:0020037);; Biological Process: hydrogen peroxide catabolic process (GO:0042744);; Molecular Function: metal ion binding (GO:0046872);;
c124092.graph_c0 PER9	27.54	12.85	7.83	9.53	Peroxidase 9 OS=Arabidopsis thaliana OX=3702 GN=PER9 PE=1 SV=1	Phenylpropanoid biosynthesis (ko00940)	Molecular Function: peroxidase activity (GO:0004601);; Cellular Component: extracellular region (GO:0005576);; Biological Process: response to oxidative stress (GO:0006979);; Molecular Function: heme binding (GO:0020037);; Biological Process: hydrogen peroxide catabolic process (GO:0042744);; Molecular Function: metal ion binding (GO:0046872);;
c117108.graph_c0 GSVIVT00023967001	315.49	63.81	22.83	8.64	Peroxidase 4 OS=Vitis vinifera OX=29760 GN=GSVIVT00023967001 PE=1 SV=1	Phenylpropanoid biosynthesis (ko00940)	Molecular Function: peroxidase activity (GO:0004601);; Cellular Component: extracellular region (GO:0005576);; Biological Process: response to oxidative stress (GO:0006979);; Molecular Function: heme binding (GO:0020037);; Biological Process: hydrogen peroxide catabolic process (GO:0042744);; Molecular Function: metal ion binding (GO:0046872);;
c122201.graph_c0 PER61	5.25	4.99	3.67	5.75	Probable peroxidase 61 OS=Arabidopsis thaliana OX=3702 GN=PER61 PE=3 SV=1	Phenylpropanoid biosynthesis (ko00940)	Molecular Function: peroxidase activity (GO:0004601);; Biological Process: response to oxidative stress (GO:0006979);; Molecular Function: heme binding (GO:0020037);; Biological Process: oxidation-reduction process (GO:0055114);;
c118393.graph_c0 PER51	6.03	3.97	7.58	5.16	Peroxidase 51 OS=Arabidopsis thaliana OX=3702 GN=PER51 PE=2 SV=1	Phenylpropanoid biosynthesis (ko00940)	Molecular Function: peroxidase activity (GO:0004601);; Cellular Component: extracellular region (GO:0005576);; Biological Process: response to oxidative stress (GO:0006979);; Molecular Function: heme binding (GO:0020037);; Biological Process: hydrogen peroxide catabolic process (GO:0042744);; Molecular Function: metal ion binding (GO:0046872);;
c119085.graph_c2 pod	4.14	6.48	11.39	5.07	Peroxidase 15 OS=Ipomoea batatas OX=4120 GN=pod PE=1 SV=1	Phenylpropanoid biosynthesis (ko00940)	Molecular Function: peroxidase activity (GO:0004601);; Cellular Component: extracellular region (GO:0005576);; Biological Process: response to oxidative stress (GO:0006979);; Molecular Function: heme binding (GO:0020037);; Biological Process: hydrogen peroxide catabolic process (GO:0042744);; Molecular Function: metal ion binding (GO:0046872);;
c119435.graph_c0 PER20	27.57	19.38	4.5	3.19	Peroxidase 20 OS=Arabidopsis thaliana OX=3702 GN=PER20 PE=2 SV=1	Phenylpropanoid biosynthesis (ko00940)	Molecular Function: peroxidase activity (GO:0004601);; Biological Process: response to oxidative stress (GO:0006979);; Molecular Function: heme binding (GO:0020037);; Biological Process: hydrogen peroxide catabolic process (GO:0042744);; Molecular Function: metal ion binding (GO:0046872);;
c123370.graph_c0 PER64	8.17	2.85	1.71	2.58	Peroxidase 64 OS=Arabidopsis thaliana OX=3702 GN=PER64 PE=1 SV=1	Phenylpropanoid biosynthesis (ko00940)	Molecular Function: peroxidase activity (GO:0004601);; Cellular Component: extracellular region (GO:0005576);; Biological Process: response to oxidative stress (GO:0006979);; Molecular Function: heme binding (GO:0020037);; Biological Process: hydrogen peroxide catabolic process (GO:0042744);; Molecular Function: metal ion binding (GO:0046872);;
c122967.graph_c0 PER17	4.98	4.06	1.64	1.72	Peroxidase 17 OS=Arabidopsis thaliana OX=3702 GN=PER17 PE=2 SV=1	Phenylpropanoid biosynthesis (ko00940)	Biological Process: reproduction (GO:0000003);; Biological Process: developmental process involved in reproduction (GO:0003006);; Molecular Function: peroxidase activity (GO:0004601);; Cellular Component: cellular_component (GO:0005575);; Cellular Component: extracellular region (GO:0005576);; Cellular Component: cell wall (GO:0005618);; Cellular Component: intracellular (GO:0005622);; Cellular C…
c111542.graph_c0 PER35	8.49	11.73	14.68	1.04	Peroxidase 35 OS=Arabidopsis thaliana OX=3702 GN=PER35 PE=1 SV=1	Phenylpropanoid biosynthesis (ko00940)	Molecular Function: peroxidase activity (GO:0004601);; Cellular Component: extracellular region (GO:0005576);; Biological Process: response to oxidative stress (GO:0006979);; Molecular Function: heme binding (GO:0020037);; Biological Process: hydrogen peroxide catabolic process (GO:0042744);; Molecular Function: metal ion binding (GO:0046872);;
c104780.graph_c0 PER10	1.89	0.71	0.83	0.72	Peroxidase 10 OS=Arabidopsis thaliana OX=3702 GN=PER10 PE=1 SV=1	Phenylpropanoid biosynthesis (ko00940)	Molecular Function: peroxidase activity (GO:0004601);; Cellular Component: extracellular region (GO:0005576);; Biological Process: response to oxidative stress (GO:0006979);; Cellular Component: integral component of membrane (GO:0016021);; Molecular Function: heme binding (GO:0020037);; Biological Process: hydrogen peroxide catabolic process (GO:0042744);; Molecular Function: metal ion binding (…
c112247.graph_c0 PER	0.86	1.44	1.7	0.59	Peroxidase 3 OS=Arabidopsis thaliana OX=3702 GN=PER3 PE=2 SV=1	Phenylpropanoid biosynthesis (ko00940)	Molecular Function: peroxidase activity (GO:0004601);; Biological Process: response to oxidative stress (GO:0006979);; Molecular Function: heme binding (GO:0020037);; Biological Process: hydrogen peroxide catabolic process (GO:0042744);; Molecular Function: metal ion binding (GO:0046872);;
c105859.graph_c0 PER21	1.45	0.63	5.66	0.51	Peroxidase 21 OS=Arabidopsis thaliana OX=3702 GN=PER21 PE=1 SV=1	Phenylpropanoid biosynthesis (ko00940)	Molecular Function: peroxidase activity (GO:0004601);; Cellular Component: extracellular region (GO:0005576);; Biological Process: response to oxidative stress (GO:0006979);; Cellular Component: plant-type cell wall (GO:0009505);; Cellular Component: plasmodesma (GO:0009506);; Molecular Function: heme binding (GO:0020037);; Biological Process: hydrogen peroxide catabolic process (GO:0042744);; Mo…
c104035.graph_c0 GSVIVT00023967001	2.77	1.65	1.66	0.45	Peroxidase 4 OS=Vitis vinifera OX=29760 GN=GSVIVT00023967001 PE=1 SV=1	Phenylpropanoid biosynthesis (ko00940)	Molecular Function: peroxidase activity (GO:0004601);; Cellular Component: extracellular region (GO:0005576);; Biological Process: response to oxidative stress (GO:0006979);; Molecular Function: heme binding (GO:0020037);; Biological Process: hydrogen peroxide catabolic process (GO:0042744);; Molecular Function: metal ion binding (GO:0046872);;
c116432.graph_c0 PER42	4.75	2.78	0.23	0.24	Peroxidase 42 OS=Arabidopsis thaliana OX=3702 GN=PER42 PE=1 SV=2	Phenylpropanoid biosynthesis (ko00940)	Molecular Function: peroxidase activity (GO:0004601);; Cellular Component: extracellular region (GO:0005576);; Biological Process: response to oxidative stress (GO:0006979);; Cellular Component: plant-type cell wall (GO:0009505);; Cellular Component: plasmodesma (GO:0009506);; Molecular Function: heme binding (GO:0020037);; Biological Process: hydrogen peroxide catabolic process (GO:0042744);; Mo…
c097593.graph_c0 GSVIVT00037159001	0.25	1.39	0.43	0.19	Peroxidase 5 OS=Vitis vinifera OX=29760 GN=GSVIVT00037159001 PE=1 SV=2	Phenylpropanoid biosynthesis (ko00940)	Molecular Function: peroxidase activity (GO:0004601);; Cellular Component: extracellular region (GO:0005576);; Biological Process: response to oxidative stress (GO:0006979);; Molecular Function: heme binding (GO:0020037);; Biological Process: hydrogen peroxide catabolic process (GO:0042744);; Molecular Function: metal ion binding (GO:0046872);;
c119455.graph_c1 GLX1	201.3	254.04	167.18	167.51	Lactoylglutathione lyase GLX1 OS=Arabidopsis thaliana OX=3702 GN=GLX1 PE=1 SV=1	Pyruvate metabolism (ko00620)	Molecular Function: lactoylglutathione lyase activity (GO:0004462);; Molecular Function: metal ion binding (GO:0046872);;
c118516.graph_c1 At1g67280	85.01	100.36	59.88	69.26	Probable lactoylglutathione lyase, chloroplastic OS=Arabidopsis thaliana OX=3702 GN=At1g67280 PE=1 SV=1	Pyruvate metabolism (ko00620)	Molecular Function: lactoylglutathione lyase activity (GO:0004462);; Molecular Function: metal ion binding (GO:0046872);;
c115464.graph_c0 At1g67280	105.22	72.03	36.91	59.87	Probable lactoylglutathione lyase, chloroplastic OS=Arabidopsis thaliana OX=3702 GN=c PE=1 SV=1	Pyruvate metabolism (ko00620)	Molecular Function: lactoylglutathione lyase activity (GO:0004462);; Molecular Function: metal ion binding (GO:0046872);;
c115452.graph_c0 GLX2-2	73.42	48.12	24.72	35.42	Hydroxyacylglutathione hydrolase cytoplasmic OS=Arabidopsis thaliana OX=3702 GN=GLX2-2 PE=1 SV=2	Pyruvate metabolism (ko00620)	Molecular Function: hydroxyacylglutathione hydrolase activity (GO:0004416);; Cellular Component: cellular_component (GO:0005575);; Cellular Component: intracellular (GO:0005622);; Cellular Component: obsolete cell (GO:0005623);; Cellular Component: cytoplasm (GO:0005737);; Cellular Component: cytosol (GO:0005829);; Biological Process: methylglyoxal catabolic process to D-lactate via S-lactoyl-glu…
c123883.graph_c4 GLX2-4	54.1	30.08	26.46	34.52	Probable hydroxyacylglutathione hydrolase 2, chloroplastic OS=Arabidopsis thaliana OX=3702 GN=GLX2-4 PE=2 SV=1	Pyruvate metabolism (ko00620)	Molecular Function: hydroxyacylglutathione hydrolase activity (GO:0004416);; Biological Process: methylglyoxal catabolic process to D-lactate via S-lactoyl-glutathione (GO:0019243);;

## Sheet: all
	FPKM
#ID	C0d	L4d	L8d	L12d	Swissprot_annotation
c121944.graph_c2 ICE1	17.42	23.9133	42.3267	32.1833	Transcription factor ICE1 OS=Arabidopsis thaliana OX=3702 GN=SCRM PE=1 SV=1
c120788.graph_c1 CBF5	11.8733	14.8733	11.9033	12.48	H/ACA ribonucleoprotein complex subunit 4 OS=Arabidopsis thaliana OX=3702 GN=CBF5 PE=1 SV=1
c124442.graph_c0 CBF5	23.4033	54.0133	68.81	107.95	H/ACA ribonucleoprotein complex subunit 4 OS=Arabidopsis thaliana OX=3702 GN=CBF5 PE=1 SV=1
c103366.graph_c0 BZIP60	25.17	66.58	432.383	122.427	bZIP transcription factor 60 OS=Arabidopsis thaliana OX=3702 GN=BZIP60 PE=1 SV=1
c117174.graph_c0 BZIP53	25.9733	66.1133	179.203	149.807	bZIP transcription factor 53 OS=Arabidopsis thaliana OX=3702 GN=BZIP53 PE=1 SV=1
c123240.graph_c1 BZIP11	3.64667	3.39333	4.12	3.37667	bZIP transcription factor 11 OS=Arabidopsis thaliana OX=3702 GN=BZIP11 PE=1 SV=1
c118352.graph_c0 BZIP9	21.0333	39.7233	72.2067	96.5033	Basic leucine zipper 9 OS=Arabidopsis thaliana OX=3702 GN=BZIP9 PE=1 SV=1
c123602.graph_c2 BZIP44	31.7433	22.4733	5.41333	8.01333	bZIP transcription factor 44 OS=Arabidopsis thaliana OX=3702 GN=BZIP44 PE=1 SV=1
c123505.graph_c1 BZIP44	480.457	428.573	486.273	388.2	bZIP transcription factor 44 OS=Arabidopsis thaliana OX=3702 GN=BZIP44 PE=1 SV=1
c123226.graph_c2 BZIP43	52.1333	45.03	17.32	18.84	Basic leucine zipper 43 OS=Arabidopsis thaliana OX=3702 GN=BZIP43 PE=1 SV=1
c120929.graph_c3 BZIP29	52.21	77.5067	28.5733	33.9	bZIP transcription factor 29 OS=Arabidopsis thaliana OX=3702 GN=BZIP29 PE=2 SV=1
c123006.graph_c1 BZIP17	55.2467	32.2267	40.7067	50.5633	bZIP transcription factor 17 OS=Arabidopsis thaliana OX=3702 GN=BZIP17 PE=1 SV=2
c119965.graph_c0 BZIP16	67.33	194.747	241.913	410.597	bZIP transcription factor 16 OS=Arabidopsis thaliana OX=3702 GN=BZIP16 PE=1 SV=1
c112949.graph_c0 BZIP12	22.6833	33.0467	56.3333	62.7133	bZIP transcription factor 12 OS=Oryza sativa subsp. japonica OX=39947 GN=BZIP12 PE=2 SV=1
c111525.graph_c0 BZIP25	55.95	44.3267	52.8633	72.6433	Basic leucine zipper 25 OS=Arabidopsis thaliana OX=3702 GN=BZIP25 PE=1 SV=1
c108249.graph_c1 BZIP24	9.42333	4.1	2.58	6.45	Basic leucine zipper 24 OS=Arabidopsis thaliana OX=3702 GN=BZIP24 PE=1 SV=1
c072436.graph_c0 BZIP1	3.66667	1.10667	0.99	5.30333	Basic leucine zipper 1 OS=Arabidopsis thaliana OX=3702 GN=BZIP1 PE=1 SV=1
