# Supplementary material for: Identification of Chilling-Responsive Genes in Litchi chinensis by Transcriptomic Analysis Underlying Phytohormones and Antioxidant Systems
Source: Int J Mol Sci. 2022 Jul 29;23(15):8424. doi: 10.3390/ijms23158424 (PMC9369065; doi:10.3390/ijms23158424)
Supplement: Supplementary file 1 [file ijms-23-08424-s001.zip › Table S4 Total effects and Bootstrapping analysis in PLS-SEM for each model..xls]

## Sheet: Supplementary 
Table S4 Total effects and Bootstrapping analysis in PLS-SEM for each model.
Pathways during IAA model	Original Sample (Total effects)	Sample Mean	Standard Deviation	Standard Error	T Statistics
ICE→AO-CRGs	-0.057717	-0.059157	0.017361	0.017361	3.32463
CBFs→AO-CRGs	-0.056871	-0.059014	0.035196	0.035196	1.61582
ZIPs→AO-CRGs	-0.339912	-0.339155	0.06039	0.06039	5.62861
ABA-DEGs→ICE	-0.797304	-0.744994	0.287775	0.287775	2.77058
ABA-DEGs→CBFs	-0.824589	-0.766195	0.30407	0.30407	2.71184
ABA-DEGs→ZIPs	-0.975362	-0.910995	0.349091	0.349091	2.79401
ABA-DEGs→AO-CRGs	0.993074	0.927069	0.355763	0.355763	2.7914
Pathways during ABA model	Original Sample (Total effects)	Sample Mean	Standard Deviation	Standard Error	T Statistics
ICE→AO-CRGs	-0.059252	-0.060993	0.026023	0.026023	2.27689
CBFs→AO-CRGs	0.017008	0.014341	0.041854	0.041854	0.406355
ZIPs→AO-CRGs	-0.517464	-0.511485	0.059787	0.059787	8.65508
IAA-DEGs→ICE	-0.775436	-0.775751	0.032716	0.032716	23.7024
IAA-DEGs→CBFs	-0.853898	-0.853085	0.021861	0.021861	39.061
IAA-DEGs→ZIPs	-0.964894	-0.965499	0.004726	0.004726	204.151
IAA-DEGs→AO-CRGs	0.987027	0.986763	0.003054	0.003054	323.152
Pathways during CTK model	Original Sample (Total effects)	Sample Mean	Standard Deviation	Standard Error	T Statistics
ICE→AO-CRGs	-0.065362	-0.062493	0.037318	0.037318	1.7515
CBFs→AO-CRGs	-0.260425	-0.262757	0.049551	0.049551	5.25567
CTK-DEGs→ICE	-0.85732	-0.857448	0.026287	0.026287	32.614
CTK-DEGs→CBFs	-0.76033	-0.761856	0.03283	0.03283	23.1595
CTK-DEGs→ZIPs	-0.977505	-0.977643	0.003198	0.003198	305.637
CTK-DEGs→AO-CRGs	0.97338	0.973625	0.004637	0.004637	209.91
Pathways during JA model	Original Sample (Total effects)	Sample Mean	Standard Deviation	Standard Error	T Statistics
ICE→AO-CRGs	-0.09143	-0.088886	0.040969	0.040969	2.2317
CBFs→AO-CRGs	0.025849	0.016398	0.050248	0.050248	0.514422
ZIPs→AO-CRGs	-0.614489	-0.572124	0.242846	0.242846	2.53037
JA-DEGs→ICE	0.790366	0.787226	0.072653	0.072653	10.8786
JA-DEGs→CBFs	0.88628	0.882043	0.072227	0.072227	12.2708
JA-DEGs→ZIPs	0.993097	0.98618	0.115532	0.115532	8.59587
JA-DEGs→AO-CRGs	-0.987211	-0.983941	0.078882	0.078882	12.5151
Pathways during SA model	Original Sample (Total effects)	Sample Mean	Standard Deviation	Standard Error	T Statistics
ICE→AO-CRGs	-0.111113	-0.111997	0.016496	0.016496	6.73567
CBFs→AO-CRGs	0.035026	0.033828	0.039656	0.039656	0.883258
ZIPs→AO-CRGs	-0.549453	-0.541063	0.055587	0.055587	9.88457
SA-DEGs→ICE	-0.736983	-0.646598	0.36065	0.36065	2.04348
SA-DEGs→CBFs	-0.887049	-0.781011	0.416421	0.416421	2.13017
SA-DEGs→ZIPs	-0.973301	-0.856287	0.463258	0.463258	2.10099
SA-DEGs→AO-CRGs	0.981209	0.86364	0.466309	0.466309	2.1042
Pathways during ETH model	Original Sample (Total effects)	Sample Mean	Standard Deviation	Standard Error	T Statistics
ICE→AO-CRGs	-0.042318	-0.047458	0.025601	0.025601	1.65299
CBFs→AO-CRGs	0.230668	0.224816	0.071305	0.071305	3.23495
ZIPs→AO-CRGs	-0.175415	-0.160919	0.102493	0.102493	1.71148
ETH-DEGs→ICE	-0.755073	-0.753764	0.047647	0.047647	15.8473
ETH-DEGs→CBFs	-0.911596	-0.908466	0.032545	0.032545	28.0106
ETH-DEGs→ZIPs	-0.98515	-0.98455	0.027951	0.027951	35.245
ETH-DEGs→AO-CRGs	0.988456	0.988035	0.028117	0.028117	35.1552
Pathways during BR model	Original Sample (Total effects)	Sample Mean	Standard Deviation	Standard Error	T Statistics
ICE→AO-CRGs	-0.075912	-0.075945	0.021828	0.021828	3.47774
ZIPs→AO-CRGs	-0.450059	-0.453139	0.052632	0.052632	8.55112
BR-DEGs→ICE	0.767872	0.76993	0.033091	0.033091	23.2045
BR-DEGs→CBFs	0.851151	0.849442	0.022041	0.022041	38.6168
BR-DEGs→ZIPs	0.967565	0.967685	0.005632	0.005632	171.79
BR-DEGs→AO-CRGs	-0.989342	-0.988996	0.002581	0.002581	383.249
Pathways during GA model	Original Sample (Total effects)	Sample Mean	Standard Deviation	Standard Error	T Statistics
ICE -> AO-CRGs	-0.196261	-0.200553	0.05437	0.05437	3.60974
CBFs -> AO-CRGs	-0.168497	-0.166174	0.069453	0.069453	2.42608
GA-DEGs -> ICE	-0.761865	-0.758269	0.075087	0.075087	10.1464
GA-DEGs -> CBFs	-0.896181	-0.891871	0.068779	0.068779	13.0298
GA-DEGs -> ZIPs	-0.982424	-0.982881	0.002306	0.002306	426.047
GA-DEGs -> AO-CRGs	0.970548	0.967723	0.07287	0.07287	13.3189
Pathways during SL model	Original Sample (Total effects)	Sample Mean	Standard Deviation	Standard Error	T Statistics
ICE -> AO-CRGs	-0.051556	-0.053944	0.033159	0.033159	1.5548
CBFs -> AO-CRGs	-0.089453	-0.092444	0.045621	0.045621	1.96077
ZIPs -> AO-CRGs	-0.743457	-0.738262	0.046408	0.046408	16.0199
SL-DEGs -> ICE	0.828348	0.8144	0.161722	0.161722	5.12205
SL-DEGs -> CBFs	0.688512	0.677329	0.139686	0.139686	4.929
SL-DEGs -> ZIPs	0.893076	0.878879	0.174978	0.174978	5.10393
SL-DEGs -> AO-CRGs	-0.918004	-0.902178	0.177507	0.177507	5.17165
