# Supplementary material for: Identification of Chilling-Responsive Genes in Litchi chinensis by Transcriptomic Analysis Underlying Phytohormones and Antioxidant Systems
Source: Int J Mol Sci. 2022 Jul 29;23(15):8424. doi: 10.3390/ijms23158424 (PMC9369065; doi:10.3390/ijms23158424)
Supplement: Supplementary file 1 [file ijms-23-08424-s001.zip › Table S5 PLS-SEM results quality criteria..xls]

## Sheet: Supplementary 
Table S5 PLS-SEM results quality criteria.
Quality criteria of ABA modle	AVE	Composite Reliability	R Square
ABA-DEGs	0.508848	0.033101
ICE	1	1	0.635694
CBF	0.507221	0.379935	0.679947
ZIP	0.483554	0.263782	0.951332
AO-CRGs	0.444824	0.917453	0.995513
Quality criteria of	AVE	Composite Reliability	R Square
IAA modle
IAA-DEGs	0.439491	0.739314
ICE	1	1	0.601301
CBFs	0.505087	0.417505	0.729142
ZIPs	0.483109	0.256484	0.931021
AO-CRGs	0.444779	0.917489	0.995123
Quality criteria of	AVE	Composite Reliability	R Square
CTK modle
CTK-DEGs	0.509656	0.768336
ICE	1	1	0.734998
CBFs	0.512117	0.27041	0.578102
ZIPs	0.484711	0.316255	0.955516
AO-CRGs	0.443028	0.915478	0.972749
Quality criteria of	AVE	Composite Reliability	R Square
JA modle
JA-DEGs	0.509095	0.116618
ICE	1	1	0.624679
CBFs	0.508852	0.347519	0.785492
ZIPs	0.48597	0.301901	0.986242
AO-CRGs	0.443972	0.916706	0.982314
Quality criteria of	AVE	Composite Reliability	R Square
SA modle
SA-DEGs	0.459681	0.004862
ICE	1	1	0.543144
CBFs	0.506224	0.398122	0.786856
ZIPs	0.519829	0.261312	0.947316
AO-CRGs	0.444564	0.91711	0.990975
Quality criteria of	AVE	Composite Reliability	R Square
ETH modle
ETH-DEGs	0.490972	0.11731
ICE	1	1	0.570135
CBFs	0.507245	0.379479	0.831008
ZIPs	0.485086	0.283032	0.970521
AO-CRGs	0.444773	0.917371	0.992838
Quality criteria of	AVE	Composite Reliability	R Square
BR modle
BR-DEGs	0.502634	0.474651
ICE	1	1	0.589628
CBFs	0.504439	0.427968	0.724458
ZIPs	0.48314	0.258197	0.936182
AO-CRGs	0.444836	0.917627	0.996212
Quality criteria of	AVE	Composite Reliability	R Square
GA modle
GA-DEGs	0.476568	0.101946
ICE	1	1	0.580438
CBFs	0.507718	0.370434	0.803141
ZIPs	0.48642	0.332736	0.965156
AO-CRGs	0.442718	0.916567	0.953738
Quality criteria of	AVE	Composite Reliability	R Square
SL modle
SL-DEGs	0.508711	0.020762
ICE	1	1	0.686161
CBFs	0.504272	0.430599	0.474049
ZIPs	0.480202	0.232518	0.797585
AO-CRGs	0.444794	0.917237	0.992998
