# Supplementary material for: Identification of Chilling-Responsive Genes in Litchi chinensis by Transcriptomic Analysis Underlying Phytohormones and Antioxidant Systems
Source: Int J Mol Sci. 2022 Jul 29;23(15):8424. doi: 10.3390/ijms23158424 (PMC9369065; doi:10.3390/ijms23158424)
Supplement: Supplementary file 1 [file ijms-23-08424-s001.zip › Table S6 Primer sequences of the reference gene and candidate genes for qRT-PCR..xls]

## Sheet: Sheet1
Table S6 Primer sequences of the reference gene and candidate genes for qRT-PCR.
Homology gene	gene ID	Sequence F（5ˊ→3ˊ）	Sequence R（5ˊ→3ˊ）
Actin		AGTTTGGTTGATGTGGGAGAC	TGGCTGAACCCGAGATGAT
LcDREB1D	c124700.graph_c0	CAGCATCAAATGGCGGAAGGT	GCAACTAATTCCACAATGAAGC
LcDREB3	c113201.graph_c1	ATGGCGGAAGGTGAGAGCA	CTAATTCCACAATGAAGC
LcAFP2	c118889.graph_c0	ACCGTTGTTCTGTGGCACTAAT	ATTTCCCGTATCCCTTCAACCA
LcCAX3	c116097.graph_c0	ATGGACTCATCAAATCAGGAGGTG	CTAAGCAGGCAGGACCATATAGGATG
LcICE1	c121944.graph_c2	ATGGTTTTGGGTGCAAACGGCA	AATTATTTGATACAATAATTATCTTT
LcCBF5	c124442.graph_c0	ATGACTGATACTGAGTTGTCC	CTACTCATCATCTTTGTTCTTC
LcCOR413IM1	c116689.graph_c1	TCAGTCACCAGTGTCCAGGCAG	GAAGCAACTGGATTGGTGTGGC
LcCOR413PM2	c112837.graph_c0	ATGCCTGGATCATTGATTC	CTAAACAAAGCGAATTACCAGT
LcCOR413PM1	c118112.graph_c0	TCAGTCACCAGTGTCCAGGCAG	GAAGCAACTGGATTGGTGTGGC
LcCOR27	c111602.graph_c1	ATCTTCTGCCAACAACCACCTC	TTTTCTTGGTAGGTGCTCATCG
LcCOR2	c114948.graph_c0	GCTGGGATGACAAGATGAGGAT	CCATCCCTCCCTCTGTCAATCA
LcBZIP16	c119965.graph_c0	ATGACATGTTCTAATCTCAT	TTAATGTGAAAAATCAATAACCT
LcBZIP53	c117174.graph_c0	ATGTCATCAATTCAGAAACAGACC	CTAAAACTGGAGCAAGTCAGC
LcBZIP60	c103366.graph_c0	CGATACTAGTAGTCATGGA	CCGTTAATACAGATACCTTC
LcHOS1	c124099.graph_c0	CCTGAGACAGCTCTTATGGT	GCAAATCTTCATCTCCTGGC
LcSCE1	c118549.graph_c0	TAAAGAAGAAAAAGTGATGA	GGAAAGGACGGATTTTGTAA
LcCAX2	c124519.graph_c0	CACTGTTAAGTGATGGGGCC	GGGCTACAAGGGTTAGTTT
LcAFP3	c120484.graph_c0	ATGGAAGGAGACAAAAGACC	CACTTCGACTCAACAGTTACC
LcTRX2	c081527.graph_c0	ATGGGTGCACACATGTCCCGCA	TCATGTCCTGTGCCTTTCAATC
LcNAC017	c105986.graph_c0	ATGGATGATCTCATTGGTCCTG	TCAGCAGTAGGGATGGAAAAT
LcNAC048	c119470.graph_c1	ATGGGTGGAATTTTCCCAGGG	CTATGCCGCATATACAACAAG
LcNAC078	c106168.graph_c0	GTAGGGACTTGGAATGGTA	GCACTACGCACACAACTTG
LcNAC082	c122520.graph_c2	ATGGAGAAAATGTCACTCCCT	TCAGCCAGGATAATTAAATCCGCC
LcMYC2	c109726.graph_c0	ATGGAAGATTTGATAATCTCTCCC	TTACTGCTGCTCTAGTCTACTAAG
LcMYBC1	c117024.graph_c1	ATGACTTTTAACTTGAGCTAT	TCAAAGCTGCATGAGAGGTTTGT
LcMYB3R5	c122017.graph_c3	ATGGCTGGTTCATCAAATCATC	CTAGGTCACCTCCATTTTTTTTG
LcMYB306	c081532.graph_c0	ATGGAATCGAGCAGATGGGC	GCCAGTAGTATCCTCCAAGGA
LcMYB59	c119302.graph_c0	ATGGACAGAACAAGAGGACATCCT	TTAACCCAACGTAACCTGCAA
LcMYB48	c119302.graph_c5	AACAGGTGTGAGCATTGTTTC	CCAACATCTTCAATCGTGAAG
